# Supplementary material for: μ-Aqua-bis­(μ-4-methyl­benzoato-κ2 O:O′)bis­[(4-methyl­benzoato-κO)(1,10-phenanthroline-κ2 N,N′)iron(II)]
Source: Acta Crystallogr Sect E Struct Rep Online. 2008 May 17;64(Pt 6):m817–8. doi: 10.1107/S1600536808014207 (PMC2961397; doi:10.1107/S1600536808014207)
Supplement: Supplementary file 2 [file e-64-0m817-Isup2.hkl]

# 
# h,k,l, Fc-squared, Fo-squared, sigma(Fo-squared) and status flag 
# 
data_I
_shelx_title ' 1 in C2/c' 
_shelx_refln_list_code          4 
_shelx_F_calc_maximum      479.61 
_exptl_crystal_F_000      2136.00 
_reflns_d_resolution_high  0.7965 
 
loop_ 
 _symmetry_equiv_pos_as_xyz 
 'x, y, z' 
 '-x, y, -z+1/2' 
 'x+1/2, y+1/2, z' 
 '-x+1/2, y+1/2, -z+1/2' 
 '-x, -y, -z' 
 'x, -y, z-1/2' 
 '-x+1/2, -y+1/2, -z' 
 'x+1/2, -y+1/2, z-1/2' 
 
_cell_length_a    23.1987 
_cell_length_b    15.7222 
_cell_length_c    15.6464 
_cell_angle_alpha  90.000 
_cell_angle_beta  121.017 
_cell_angle_gamma  90.000 
 
_shelx_F_squared_multiplier     1.000 
 
loop_ 
 _refln_index_h 
 _refln_index_k 
 _refln_index_l 
 _refln_F_squared_calc 
 _refln_F_squared_meas 
 _refln_F_squared_sigma 
 _refln_observed_status 
   2   0   0    27091.50    28107.30    638.99 o 
   4   0   0    15031.85    15446.83    363.72 o 
   6   0   0    25779.54    26253.17    412.91 o 
   8   0   0     8956.87     8115.23    146.04 o 
  10   0   0     2992.78     2209.47     59.54 o 
  12   0   0    17031.05    16406.82    284.61 o 
  14   0   0     9498.25     9201.97    268.09 o 
  16   0   0      819.63      703.90    115.77 o 
  18   0   0      584.02      666.78     75.83 o 
  20   0   0      339.20      402.96     70.37 o 
  22   0   0      581.68      550.63    101.23 o 
  24   0   0     1123.00     1164.15    143.83 o 
   1   1   0    60649.43    56140.58   1151.15 o 
   3   1   0    15005.03    16608.81    255.29 o 
   5   1   0     3136.24     2894.02     66.60 o 
   7   1   0     5070.69     5997.85     80.01 o 
   9   1   0     4984.13     6448.22     89.13 o 
  11   1   0      307.29      197.68     21.88 o 
  13   1   0     4077.54     3911.29     71.00 o 
  15   1   0     8816.32     9159.48    141.80 o 
  17   1   0       72.77       65.88     28.07 o 
  19   1   0        2.39        1.62     28.92 o 
  21   1   0        2.29       40.66     39.24 o 
  23   1   0      298.30      403.49     81.34 o 
   0   2   0    13252.89    14895.24    570.41 o 
   2   2   0        6.71       18.23      4.73 o 
   4   2   0    60248.71    62274.56    684.78 o 
   6   2   0    12193.47    12667.65    146.08 o 
   8   2   0     2573.89     2745.53     52.01 o 
  10   2   0    15830.63    17184.34    215.94 o 
  12   2   0     3254.20     2994.41     60.61 o 
  14   2   0      328.26      268.72     22.47 o 
  16   2   0     1746.85     1886.72    107.53 o 
  18   2   0     2100.37     2249.88    115.05 o 
  20   2   0     1373.89     1433.89     86.94 o 
  22   2   0      399.04      304.00     63.76 o 
  24   2   0      443.95      451.55     89.66 o 
   1   3   0     1243.33     2121.62     52.11 o 
   3   3   0     7044.14     5781.92     95.36 o 
   5   3   0       92.12       36.69      7.11 o 
   7   3   0     2851.94     3193.68     46.79 o 
   9   3   0     4097.06     3924.99     59.36 o 
  11   3   0      937.88      776.43     27.26 o 
  13   3   0     1871.72     1666.11     58.47 o 
  15   3   0     1730.67     1709.35     63.18 o 
  17   3   0        1.51       29.71     30.50 o 
  19   3   0        0.40      -20.95     31.63 o 
  21   3   0     1317.07     1199.96     97.66 o 
  23   3   0     1245.93     1407.35    187.05 o 
   0   4   0     2116.79     1708.16    123.02 o 
   2   4   0     2411.20     2166.40     39.32 o 
   4   4   0       17.64        8.00      6.10 o 
   6   4   0      880.30      985.81     23.08 o 
   8   4   0    27560.56    30480.33    334.49 o 
  10   4   0     1805.99     1581.61     35.34 o 
  12   4   0    10235.10    10149.62    135.87 o 
  14   4   0     4326.15     4171.27     80.41 o 
  16   4   0     4462.43     4577.94    120.26 o 
  18   4   0       72.70      101.04     42.58 o 
  20   4   0     1000.15      992.24     88.03 o 
  22   4   0     1283.66     1322.71    105.75 o 
  24   4   0      656.61      846.18    117.51 o 
   1   5   0     1915.57     2033.32     42.40 o 
   3   5   0      497.81      578.21     21.80 o 
   5   5   0     7126.40     8394.60     97.55 o 
   7   5   0     1967.24     1944.86     44.32 o 
   9   5   0     3060.52     3397.17     57.02 o 
  11   5   0     2466.02     2778.97     52.76 o 
  13   5   0      570.47      608.34     31.55 o 
  15   5   0     3470.68     3399.08     92.95 o 
  17   5   0      106.63       66.17     38.06 o 
  19   5   0      280.85      234.42     54.36 o 
  21   5   0      271.65      255.76     60.63 o 
  23   5   0      191.56      136.32     69.98 o 
   0   6   0     1404.61     1215.01     51.34 o 
   2   6   0     6898.70     7107.13    112.35 o 
   4   6   0    10543.64    11251.87    150.78 o 
   6   6   0     3245.90     4006.07     57.21 o 
   8   6   0     9340.03     9945.13    133.44 o 
  10   6   0     4259.61     3954.14     70.52 o 
  12   6   0    12089.64    12549.57    179.40 o 
  14   6   0     1432.32     1559.41     57.45 o 
  16   6   0      628.78      594.49     56.14 o 
  18   6   0      733.51      654.29    112.79 o 
  20   6   0      472.13      386.08     73.04 o 
  22   6   0       80.05      203.73     72.97 o 
   1   7   0     9628.73     9152.72    133.08 o 
   3   7   0    22376.03    23425.80    326.02 o 
   5   7   0       67.20      115.24     13.80 o 
   7   7   0    13313.04    13677.85    160.38 o 
   9   7   0    11219.15    12044.71    170.05 o 
  11   7   0    10547.65    10133.31    168.05 o 
  13   7   0     2594.74     2790.35     90.16 o 
  15   7   0     2151.98     2102.19     86.16 o 
  17   7   0     1129.01     1104.03    116.89 o 
  19   7   0      487.58      303.05     80.99 o 
  21   7   0      143.14      163.75     57.64 o 
  23   7   0      769.81      851.58    114.29 o 
   0   8   0     5802.39     7938.79    181.23 o 
   2   8   0     1235.18     1012.73     32.26 o 
   4   8   0     5172.71     5121.56     93.59 o 
   6   8   0      454.07      600.40     26.11 o 
   8   8   0        3.97       -3.60     14.53 o 
  10   8   0       22.02        9.94     18.32 o 
  12   8   0      348.61      315.23     29.42 o 
  14   8   0      427.53      414.19     47.73 o 
  16   8   0      690.57      666.49     79.04 o 
  18   8   0       63.24       56.57     45.52 o 
  20   8   0      181.75      103.29     52.97 o 
  22   8   0      304.73      431.94     89.74 o 
   1   9   0      693.84     1036.88     44.01 o 
   3   9   0      119.95      145.63     16.65 o 
   5   9   0      749.63      752.16     32.22 o 
   7   9   0       10.73        1.91     16.94 o 
   9   9   0     1033.16     1118.50     53.05 o 
  11   9   0     1195.44     1286.01     57.30 o 
  13   9   0      490.30      624.22     45.20 o 
  15   9   0      127.29       98.76     32.09 o 
  17   9   0       10.73       46.71     36.29 o 
  19   9   0        0.42      -25.58     44.36 o 
  21   9   0      184.88      169.51     72.12 o 
   0  10   0     3417.40     2676.29     88.84 o 
   2  10   0     6080.29     5657.89     98.41 o 
   4  10   0     3119.17     2771.35     74.14 o 
   6  10   0       57.86       65.82     19.92 o 
   8  10   0      178.22      184.00     23.96 o 
  10  10   0     4872.99     4854.72    105.02 o 
  12  10   0     3507.27     3752.33     99.00 o 
  14  10   0     1813.19     1942.48     75.22 o 
  16  10   0       56.02       89.73     40.31 o 
  18  10   0       10.39       33.13     46.61 o 
  20  10   0       17.61      -13.61     56.68 o 
   1  11   0    13696.58    13985.21    205.04 o 
   3  11   0     5398.12     5151.53    115.85 o 
   5  11   0      962.49      957.78     48.90 o 
   7  11   0       25.66       -6.46     18.89 o 
   9  11   0     1714.05     1573.89     60.68 o 
  11  11   0     6035.55     6308.61    131.59 o 
  13  11   0     1303.92     1347.69     65.22 o 
  15  11   0       59.29       42.76     32.38 o 
  17  11   0       27.69        9.73     39.27 o 
  19  11   0       16.85       42.70     61.50 o 
   0  12   0     1717.74     1967.30     87.69 o 
   2  12   0      150.59      175.53     27.84 o 
   4  12   0      131.77      137.01     26.67 o 
   6  12   0     1176.03     1134.43     58.07 o 
   8  12   0      283.72      367.66     35.14 o 
  10  12   0      186.22      102.61     27.63 o 
  12  12   0       22.96       57.19     31.00 o 
  14  12   0        2.44       18.93     31.76 o 
  16  12   0       38.94       36.83     40.47 o 
  18  12   0      131.00       48.67     89.60 o 
   1  13   0      257.55      280.71     41.08 o 
   3  13   0      939.97      995.82     64.72 o 
   5  13   0      500.54      453.74     40.31 o 
   7  13   0      189.23      122.20     27.96 o 
   9  13   0       35.05       33.54     25.80 o 
  11  13   0     1910.70     2216.41     84.07 o 
  13  13   0      270.46      343.09     46.94 o 
  15  13   0       61.14      125.53     40.45 o 
  17  13   0       29.96      -24.23     49.70 o 
   0  14   0      201.07      166.12     62.11 o 
   2  14   0     2310.40     2304.48    112.14 o 
   4  14   0      965.32      927.43     88.15 o 
   6  14   0       69.94       67.23     25.72 o 
   8  14   0       45.83       35.47     26.07 o 
  10  14   0     1221.76     1168.82     86.75 o 
  12  14   0     2345.37     2465.76     92.77 o 
  14  14   0     1179.96     1212.02     79.25 o 
  16  14   0      322.17      373.60     67.75 o 
   1  15   0      600.84      505.10     65.70 o 
   3  15   0      395.50      320.60     48.81 o 
   5  15   0       84.50       42.61     32.70 o 
   7  15   0      259.23      192.62     36.30 o 
   9  15   0      258.11      143.32     34.33 o 
  11  15   0     1122.12     1174.95     69.83 o 
  13  15   0      509.27      558.34     61.07 o 
  15  15   0      307.76      318.20     90.61 o 
   0  16   0      175.37      259.85     74.00 o 
   2  16   0     2412.01     2441.55    100.83 o 
   4  16   0      739.23      699.87     66.07 o 
   6  16   0       32.26       34.85     31.56 o 
   8  16   0      362.99      270.17     43.67 o 
  10  16   0      120.62      155.08     40.03 o 
  12  16   0       15.70       37.67     36.07 o 
  14  16   0       53.65       86.00     48.22 o 
   1  17   0     1321.90     1481.91    171.65 o 
   3  17   0     2532.20     2564.96    107.75 o 
   5  17   0      111.94       40.98     38.02 o 
   7  17   0      161.85      104.91     41.52 o 
   9  17   0      813.39      831.92     64.96 o 
  11  17   0      238.70      277.70     52.67 o 
   0  18   0      431.40      579.96    144.93 o 
   2  18   0      447.50      446.54     95.99 o 
   4  18   0      242.04      169.39    168.92 o 
   6  18   0       30.37        3.99     73.03 o 
   8  18   0      266.85      321.94     77.95 o 
  10  18   0       84.41       52.98     60.30 o 
   1  19   0       42.64       85.66     74.99 o 
   3  19   0       57.28       53.73     71.66 o 
   5  19   0        3.28      -39.04     51.40 o 
 -25   1   1      888.68     1141.29    122.27 o 
 -23   1   1      207.17      206.93     79.41 o 
 -21   1   1      131.28       86.30     37.69 o 
 -19   1   1      695.06      866.64     89.08 o 
 -17   1   1     2340.84     2331.43     69.37 o 
 -15   1   1     9146.19     8962.69    147.78 o 
 -13   1   1     5758.39     5170.38     84.23 o 
 -11   1   1     1536.48     1394.85     33.78 o 
  -9   1   1       97.28      144.71     11.58 o 
  -7   1   1       15.91       50.91     10.00 o 
  -5   1   1     1042.14     1560.18     26.81 o 
  -3   1   1    18386.62    17596.28    350.19 o 
  -1   1   1    62931.79    57138.55   1133.24 o 
   1   1   1      787.53      735.41     29.99 o 
   3   1   1    85358.29    87771.70   1074.23 o 
   5   1   1    71454.46    76571.91    849.10 o 
   7   1   1     6955.54     8556.06    104.60 o 
   9   1   1     4709.83     3943.50     63.99 o 
  11   1   1     5631.24     5278.19     82.99 o 
  13   1   1     3544.90     3461.69    102.62 o 
  15   1   1      899.66      897.96     68.63 o 
  17   1   1     1318.32     1241.17     67.88 o 
  19   1   1     3097.68     3350.95    134.13 o 
  21   1   1      969.82     1175.83     95.56 o 
  23   1   1      436.50      568.98    188.81 o 
 -24   2   1      330.48      246.35     65.37 o 
 -22   2   1       14.10       -4.43     40.43 o 
 -20   2   1      523.87      506.66     57.22 o 
 -18   2   1     2588.43     2767.96     94.94 o 
 -16   2   1    14696.85    15095.79    238.08 o 
 -14   2   1     5541.96     5353.29    105.73 o 
 -12   2   1       76.60      115.70     14.49 o 
 -10   2   1     7404.11     8356.32    107.21 o 
  -8   2   1     4823.41     4565.20     68.30 o 
  -6   2   1     2007.24     1642.86     28.60 o 
  -4   2   1   140429.44   127046.63   1766.39 o 
  -2   2   1   217846.05   189660.81   3711.53 o 
   0   2   1     1095.47      772.86     18.45 o 
   2   2   1     3882.53     3210.74     70.52 o 
   4   2   1    79690.63    81874.77    972.48 o 
   6   2   1    42652.28    43014.49    477.27 o 
   8   2   1    10355.37     9557.58    120.92 o 
  10   2   1     4573.67     4102.50     65.21 o 
  12   2   1      277.10      303.82     20.79 o 
  14   2   1       13.74       16.77     18.14 o 
  16   2   1     3893.41     3988.96    115.62 o 
  18   2   1       88.67       74.15     33.93 o 
  20   2   1     2255.92     2359.58    118.11 o 
  22   2   1     1036.78     1237.10    104.34 o 
  24   2   1      112.34      212.63    120.20 o 
 -25   3   1        1.33      -49.47     63.01 o 
 -23   3   1       27.65       30.26     48.02 o 
 -21   3   1       32.96       60.19     56.07 o 
 -19   3   1       41.07       29.53     32.64 o 
 -17   3   1     6803.37     6873.88    194.01 o 
 -15   3   1     1088.93     1134.76     44.42 o 
 -13   3   1       76.77       64.41     14.70 o 
 -11   3   1      378.10      457.29     29.70 o 
  -9   3   1     2168.52     2809.22     51.76 o 
  -7   3   1      762.62      689.73     18.99 o 
  -5   3   1    11221.60    11565.62    131.59 o 
  -3   3   1     1302.34     1161.82     30.68 o 
  -1   3   1     1276.11     1375.34     37.30 o 
   1   3   1     1356.45     1332.70     36.17 o 
   3   3   1        7.26        5.58      6.97 o 
   5   3   1     5678.66     6039.59     76.01 o 
   7   3   1    10052.37     9924.59    149.09 o 
   9   3   1     3836.03     3634.34     59.02 o 
  11   3   1    10291.26    10746.53    140.56 o 
  13   3   1     1755.59     1799.97     56.52 o 
  15   3   1      188.82      214.37     35.24 o 
  17   3   1       95.72       93.26     33.85 o 
  19   3   1      108.52      214.99     80.83 o 
  21   3   1      122.11       60.95     55.16 o 
  23   3   1       14.20       26.13     61.99 o 
 -24   4   1      117.37      167.10     71.46 o 
 -22   4   1        0.39        2.04     46.45 o 
 -20   4   1     1810.20     1966.07    173.85 o 
 -18   4   1      600.60      610.98     56.71 o 
 -16   4   1      686.80      694.27     40.49 o 
 -14   4   1     2701.95     3135.18     84.74 o 
 -12   4   1      261.78      212.95     17.57 o 
 -10   4   1      880.93      863.75     26.80 o 
  -8   4   1    23991.80    25996.66    287.37 o 
  -6   4   1    11200.77    10884.25    122.66 o 
  -4   4   1    16317.84    15554.10    185.35 o 
  -2   4   1      537.59      894.20     24.90 o 
   0   4   1     9483.15    10919.37    179.40 o 
   2   4   1     1779.63     2254.56     46.74 o 
   4   4   1     1877.94     2032.08     36.16 o 
   6   4   1    16159.97    17198.77    192.23 o 
   8   4   1     7482.55     8278.73    109.37 o 
  10   4   1     3255.83     2952.81     53.66 o 
  12   4   1       80.76      142.70     16.85 o 
  14   4   1       70.28       15.47     20.04 o 
  16   4   1     2819.75     2813.46    171.63 o 
  18   4   1     3309.01     3166.27    141.06 o 
  20   4   1      471.06      383.12     65.01 o 
  22   4   1      706.63      693.79     85.38 o 
 -23   5   1      184.83      173.91     62.83 o 
 -21   5   1       70.29       75.03     47.25 o 
 -19   5   1      989.13     1232.68     97.74 o 
 -17   5   1       63.38       34.91     30.07 o 
 -15   5   1     6331.38     6513.98    134.03 o 
 -13   5   1     6420.95     6470.67    112.92 o 
 -11   5   1     8411.72     8940.90    120.89 o 
  -9   5   1     1396.61     1470.29     33.29 o 
  -7   5   1    13454.14    13437.08    150.60 o 
  -5   5   1    10178.58     8607.34    113.97 o 
  -3   5   1    13644.79    13052.47    159.00 o 
  -1   5   1    23653.23    23701.32    319.82 o 
   1   5   1      764.51      857.05     31.40 o 
   3   5   1     4031.25     3593.43     71.51 o 
   5   5   1    15002.77    15933.25    188.87 o 
   7   5   1    37703.71    40004.50    446.52 o 
   9   5   1     5500.33     4937.84     79.66 o 
  11   5   1     7611.16     7462.77    112.92 o 
  13   5   1     8842.05     9151.47    172.31 o 
  15   5   1      612.15      582.34     55.08 o 
  17   5   1      866.05      942.90     82.13 o 
  19   5   1     1368.34     1690.97    124.42 o 
  21   5   1      855.26     1096.70     98.93 o 
  23   5   1      486.34      537.94     98.09 o 
 -24   6   1      463.02      307.54     81.20 o 
 -22   6   1      406.80      253.20    114.24 o 
 -20   6   1       16.63      -19.36     43.56 o 
 -18   6   1      905.91      860.77     67.36 o 
 -16   6   1       81.18       80.99     26.06 o 
 -14   6   1     2189.67     2304.18     71.10 o 
 -12   6   1     1591.63     1678.85     51.00 o 
 -10   6   1     1303.98     1322.23     42.87 o 
  -8   6   1     6222.99     6947.73     94.02 o 
  -6   6   1     6678.50     6396.54     91.88 o 
  -4   6   1       58.22       35.14     13.47 o 
  -2   6   1       62.61       36.04      9.77 o 
   0   6   1       12.70        0.50     10.32 o 
   2   6   1      389.37      509.18     24.47 o 
   4   6   1     4170.09     4529.46     76.96 o 
   6   6   1       47.60       15.78      9.70 o 
   8   6   1    15462.06    15787.42    202.56 o 
  10   6   1     4759.78     4612.15     80.01 o 
  12   6   1    11351.91    11043.52    163.35 o 
  14   6   1     4981.53     5212.84    134.99 o 
  16   6   1      154.93      123.52     44.40 o 
  18   6   1      601.85      851.16    110.76 o 
  20   6   1      396.60      559.69     76.13 o 
  22   6   1      602.01      842.91    111.75 o 
 -23   7   1       34.43       40.92     62.34 o 
 -21   7   1       38.97      105.77     72.30 o 
 -19   7   1      309.11      265.67     59.36 o 
 -17   7   1      194.29      293.05     48.74 o 
 -15   7   1      375.51      325.60     47.16 o 
 -13   7   1      413.36      448.80     38.74 o 
 -11   7   1     1371.57     1189.89     52.35 o 
  -9   7   1      858.90      932.27     27.18 o 
  -7   7   1     4795.80     5117.45     80.03 o 
  -5   7   1      378.36      328.80     18.60 o 
  -3   7   1      245.38      308.04     22.58 o 
  -1   7   1       30.97        7.42     10.74 o 
   1   7   1     2965.94     3422.63     66.64 o 
   3   7   1    20520.90    23665.78    329.94 o 
   5   7   1     1257.01     1403.44     48.65 o 
   7   7   1      570.12      815.98     30.56 o 
   9   7   1     1036.12     1065.38     36.16 o 
  11   7   1        1.83       10.28     24.80 o 
  13   7   1      284.44      282.47     33.51 o 
  15   7   1      358.14      433.22     48.78 o 
  17   7   1      547.21      575.78     70.47 o 
  19   7   1       26.62       29.76     46.97 o 
  21   7   1       60.76       60.82     66.63 o 
 -22   8   1       64.95       74.55     63.91 o 
 -20   8   1      213.42      306.68     60.85 o 
 -18   8   1     2077.96     2043.93    101.05 o 
 -16   8   1     1379.92     1506.04    119.76 o 
 -14   8   1     1148.76     1104.86     54.95 o 
 -12   8   1     2333.75     2333.59     72.61 o 
 -10   8   1      421.65      466.77     46.40 o 
  -8   8   1      340.41      280.48     23.42 o 
  -6   8   1     6067.34     5918.36     90.92 o 
  -4   8   1    17086.93    17303.59    215.35 o 
  -2   8   1      943.65     1779.30     42.63 o 
   0   8   1     6724.24     6839.07    114.92 o 
   2   8   1     6455.51     7510.41    151.38 o 
   4   8   1        4.63       14.93     11.49 o 
   6   8   1     2968.42     2942.19     63.96 o 
   8   8   1    11524.25    11134.25    159.52 o 
  10   8   1     5532.32     5318.85    122.82 o 
  12   8   1      986.43     1004.25     45.49 o 
  14   8   1       62.37       33.28     29.01 o 
  16   8   1       27.51       -6.86     35.62 o 
  18   8   1      385.46      340.35     86.89 o 
  20   8   1       88.12       47.92     60.30 o 
  22   8   1       19.24       17.04     63.62 o 
 -21   9   1       92.94      108.35     76.31 o 
 -19   9   1     1515.64     1452.88     94.52 o 
 -17   9   1      913.52      805.42     74.57 o 
 -15   9   1      914.55      850.81     52.86 o 
 -13   9   1     3221.02     3261.62     90.53 o 
 -11   9   1     1084.02     1146.24     98.82 o 
  -9   9   1       14.19       10.12     17.53 o 
  -7   9   1     7639.38     7323.34    122.91 o 
  -5   9   1    23965.23    24097.10    323.23 o 
  -3   9   1    17607.45    17336.18    239.33 o 
  -1   9   1     7113.30     6528.70    106.68 o 
   1   9   1    12299.52    12397.08    191.69 o 
   3   9   1       15.17       74.77     15.43 o 
   5   9   1     2576.66     2667.27     67.28 o 
   7   9   1     9500.46     9936.72    166.61 o 
   9   9   1     6618.51     6488.43    158.64 o 
  11   9   1     2137.01     2148.04     67.53 o 
  13   9   1       89.81       31.29     26.17 o 
  15   9   1      174.44      161.28     41.86 o 
  17   9   1      254.19      214.71     55.57 o 
  19   9   1      407.15      483.14     73.44 o 
  21   9   1      221.22       86.74     71.26 o 
 -22  10   1       21.18       66.84     69.50 o 
 -20  10   1      794.98      713.90    139.82 o 
 -18  10   1       46.56       15.91     38.03 o 
 -16  10   1        1.71       10.69     29.68 o 
 -14  10   1        5.40       19.68     29.10 o 
 -12  10   1     3309.71     3375.68    123.86 o 
 -10  10   1       61.70       45.46     22.20 o 
  -8  10   1      426.47      393.38     30.26 o 
  -6  10   1      337.57      288.60     25.77 o 
  -4  10   1     1649.94     1422.59     48.24 o 
  -2  10   1      989.62      904.52     34.64 o 
   0  10   1     5618.56     5832.51    101.26 o 
   2  10   1     2561.25     2640.39     63.81 o 
   4  10   1     3213.59     3483.54     86.01 o 
   6  10   1     1956.61     2027.17     66.82 o 
   8  10   1     1781.68     1810.01     81.73 o 
  10  10   1      687.01      698.99     59.35 o 
  12  10   1       29.70       45.44     25.39 o 
  14  10   1      278.64      253.53     45.00 o 
  16  10   1       28.23       33.38     42.99 o 
  18  10   1       27.85      -34.39     45.40 o 
  20  10   1      203.59      201.26     76.70 o 
 -21  11   1      341.05      179.13     94.99 o 
 -19  11   1       25.46       64.34     46.05 o 
 -17  11   1      149.40      199.03     47.75 o 
 -15  11   1      149.92      175.92     33.54 o 
 -13  11   1      571.69      445.29     42.01 o 
 -11  11   1     1075.31     1119.10     63.82 o 
  -9  11   1        0.17        7.16     19.75 o 
  -7  11   1      148.58       92.23     23.71 o 
  -5  11   1     2456.64     2369.71    116.19 o 
  -3  11   1     1303.66     1397.88     49.52 o 
  -1  11   1     2511.69     2401.47     63.57 o 
   1  11   1       34.13       35.64     16.71 o 
   3  11   1      224.37      226.79     28.26 o 
   5  11   1     2657.90     2806.21     79.50 o 
   7  11   1       28.37       36.70     21.05 o 
   9  11   1     2930.59     2705.71     78.33 o 
  11  11   1     3089.11     3008.27     91.27 o 
  13  11   1      538.31      620.73     53.66 o 
  15  11   1      183.33      125.18     41.34 o 
  17  11   1      193.55      110.28     58.83 o 
  19  11   1       62.20       11.18     63.06 o 
 -20  12   1       37.41      -38.04     58.92 o 
 -18  12   1      444.08      514.31     68.11 o 
 -16  12   1      503.06      533.19     55.96 o 
 -14  12   1     1119.30     1164.84     65.18 o 
 -12  12   1     3407.06     3303.31    135.41 o 
 -10  12   1     1307.42     1266.93     54.55 o 
  -8  12   1       12.41       15.57     21.65 o 
  -6  12   1     3888.02     3765.36     89.69 o 
  -4  12   1     5536.57     5663.93    123.02 o 
  -2  12   1     4909.45     5108.03    104.58 o 
   0  12   1     3536.09     3401.25    108.04 o 
   2  12   1      195.71      172.54     27.80 o 
   4  12   1     1883.42     1971.20     99.99 o 
   6  12   1       46.58       19.54     22.88 o 
   8  12   1     2237.89     2026.21     94.99 o 
  10  12   1     9170.15     9520.57    188.49 o 
  12  12   1     1262.19     1299.28     72.93 o 
  14  12   1        0.61        9.29     37.35 o 
  16  12   1       46.72       94.65     49.12 o 
  18  12   1      329.60      292.83     78.76 o 
 -19  13   1      318.03      382.31     72.19 o 
 -17  13   1      917.00      889.30    100.38 o 
 -15  13   1      867.16      952.05    101.27 o 
 -13  13   1     1446.72     1473.74     84.38 o 
 -11  13   1      138.77       96.01     29.87 o 
  -9  13   1     1205.57     1225.24     60.11 o 
  -7  13   1     1283.39     1190.11     56.13 o 
  -5  13   1     2941.66     2895.41     86.83 o 
  -3  13   1     2978.26     2889.91    109.32 o 
  -1  13   1       86.23      113.24     31.23 o 
   1  13   1       15.90      -25.50     22.89 o 
   3  13   1       22.28       21.03     25.47 o 
   5  13   1      988.81      877.94     53.12 o 
   7  13   1        5.96       10.46     23.45 o 
   9  13   1     2187.89     2085.57     75.31 o 
  11  13   1     1437.79     1360.50     72.55 o 
  13  13   1       24.05       -1.66     31.21 o 
  15  13   1      101.83       75.96     45.34 o 
  17  13   1      201.13      150.72     72.72 o 
 -18  14   1        6.79      -27.34     52.95 o 
 -16  14   1       19.04       24.51     39.44 o 
 -14  14   1       26.76       46.93     35.63 o 
 -12  14   1      268.41      270.60     41.06 o 
 -10  14   1     1203.00     1213.59     69.89 o 
  -8  14   1      862.72      815.06     67.45 o 
  -6  14   1        1.48       -4.30     23.02 o 
  -4  14   1       91.83       53.00     31.90 o 
  -2  14   1      393.02      360.96     43.70 o 
   0  14   1     2507.44     2644.30    190.90 o 
   2  14   1      771.87      690.44     53.66 o 
   4  14   1      230.37      143.97     34.40 o 
   6  14   1      237.52      210.40     35.45 o 
   8  14   1      588.70      501.43     43.48 o 
  10  14   1      297.76      162.72     33.16 o 
  12  14   1       29.40       -4.39     30.71 o 
  14  14   1       80.05       93.41     45.33 o 
  16  14   1        6.11       61.46     52.71 o 
 -15  15   1      743.66      928.29     75.23 o 
 -13  15   1     1165.88     1201.92     85.71 o 
 -11  15   1      102.37      150.32     37.43 o 
  -9  15   1       37.82       -2.53     26.90 o 
  -7  15   1      126.36       99.78     32.72 o 
  -5  15   1      183.79      159.88     38.58 o 
  -3  15   1      322.54      320.20     52.71 o 
  -1  15   1     3698.99     3884.37    117.93 o 
   1  15   1     1904.01     1857.88     90.72 o 
   3  15   1       81.53       63.92     31.37 o 
   5  15   1      582.05      582.52     53.71 o 
   7  15   1     1176.40     1147.02     89.05 o 
   9  15   1       55.75       75.59     31.79 o 
  11  15   1      203.10      268.26     43.19 o 
  13  15   1      120.74      156.92     44.65 o 
  15  15   1       72.70       75.18     56.63 o 
 -14  16   1      656.15      761.75     78.28 o 
 -12  16   1      926.24      869.49     69.34 o 
 -10  16   1        0.26        4.51     34.47 o 
  -8  16   1      136.66      126.30     38.81 o 
  -6  16   1      335.25      375.44     54.94 o 
  -4  16   1      604.58      689.09     93.51 o 
  -2  16   1      350.00      519.97     74.59 o 
   0  16   1     1619.46     1521.45    107.69 o 
   2  16   1      354.30      222.22     47.73 o 
   4  16   1       80.64       95.20     42.21 o 
   6  16   1      610.51      774.75     71.12 o 
   8  16   1      936.90      809.55     61.20 o 
  10  16   1      371.47      331.38     50.00 o 
  12  16   1      697.85      764.53     75.50 o 
 -13  17   1        5.42       37.23     52.40 o 
 -11  17   1        9.39      -21.12     40.72 o 
  -9  17   1      135.46      100.51     47.71 o 
  -7  17   1      220.87      265.76     65.58 o 
  -5  17   1      156.25      216.65     56.32 o 
  -3  17   1      255.35      179.71     54.66 o 
  -1  17   1      141.39       50.90     44.20 o 
   1  17   1       66.18       83.75     47.47 o 
   3  17   1      172.93      187.26     53.85 o 
   5  17   1      268.99      113.82     51.91 o 
   7  17   1      388.38      442.05     55.43 o 
   9  17   1      137.00       79.34     40.94 o 
  11  17   1       50.31       78.80     47.95 o 
 -10  18   1       44.60       27.81     50.96 o 
  -8  18   1       33.90       25.41     48.30 o 
  -6  18   1       27.59      -10.07     45.32 o 
  -4  18   1      212.03      197.76     53.46 o 
  -2  18   1      398.54      468.71     72.83 o 
   0  18   1      554.71      580.68     76.78 o 
   2  18   1       83.33       69.84     53.56 o 
   4  18   1       47.60        5.20     46.34 o 
   6  18   1      328.04      336.45     58.52 o 
   8  18   1      196.73      126.77     50.78 o 
  -7  19   1      114.58       58.03     55.42 o 
  -5  19   1      408.20      379.06    104.06 o 
  -3  19   1      953.72      980.40     97.66 o 
  -1  19   1      993.39      933.45    136.64 o 
   1  19   1      226.84      288.12     74.13 o 
   3  19   1       38.55       16.70     62.39 o 
   5  19   1      365.79      267.29     69.68 o 
 -26   0   2      616.63      235.51    132.93 o 
 -24   0   2      228.21      266.14     84.00 o 
 -22   0   2     1767.47     2216.75    135.88 o 
 -20   0   2     1657.95     1723.75    118.74 o 
 -18   0   2     6931.45     6946.62    190.68 o 
 -16   0   2     9078.15     8719.47    281.89 o 
 -14   0   2     2904.37     2737.73     88.65 o 
 -12   0   2       32.15       31.21     15.11 o 
 -10   0   2     4595.41     4400.85     95.79 o 
  -8   0   2     1307.95     1918.93     50.37 o 
  -6   0   2     1224.86      769.63     25.06 o 
  -4   0   2    47548.11    42950.21   1538.55 o 
  -2   0   2     9259.58     8835.52    261.10 o 
   0   0   2     1853.91     1814.86    124.49 o 
   2   0   2    60396.72    60809.28   1163.80 o 
   4   0   2    15829.01    15227.15    256.93 o 
   6   0   2    13744.64    11748.34    208.85 o 
   8   0   2     6699.63     8186.82    151.70 o 
  10   0   2    16414.80    18612.50    316.58 o 
  12   0   2     4497.49     4786.58    127.40 o 
  14   0   2    10754.14    11000.14    242.23 o 
  16   0   2      274.11      263.35     59.45 o 
  18   0   2     2424.19     2593.87    142.01 o 
  20   0   2      889.95      864.23    119.39 o 
  22   0   2       36.57      -13.40     67.94 o 
 -25   1   2       55.91      -37.92     53.18 o 
 -23   1   2      176.41      117.39     54.24 o 
 -21   1   2      598.65      642.58     56.26 o 
 -19   1   2     4516.70     4812.85    107.88 o 
 -17   1   2     3667.57     3747.22     88.01 o 
 -15   1   2     3705.54     3836.22     97.82 o 
 -13   1   2      224.86      298.17     20.70 o 
 -11   1   2      173.27      135.58     13.91 o 
  -9   1   2     1023.19      845.92     25.95 o 
  -7   1   2     1212.30      995.86     22.39 o 
  -5   1   2     2242.66     1546.07     30.85 o 
  -3   1   2     2283.40     2203.31     60.94 o 
  -1   1   2     1222.50     1222.17     46.66 o 
   1   1   2    39247.28    40658.81    584.82 o 
   3   1   2     2800.28     3384.52     51.02 o 
   5   1   2    10970.48    10786.07    135.08 o 
   7   1   2    20565.85    20409.40    249.51 o 
   9   1   2     5090.83     4689.85     71.54 o 
  11   1   2      975.19      926.77     39.27 o 
  13   1   2     1770.15     1861.92     54.35 o 
  15   1   2     5794.17     6009.80    136.25 o 
  17   1   2     1108.08     1190.36     75.67 o 
  19   1   2      729.10      923.14     83.87 o 
  21   1   2      431.41      350.88     65.25 o 
  23   1   2        6.12      -44.35     71.78 o 
 -26   2   2      129.06       55.35     80.79 o 
 -24   2   2        5.10       -6.12     44.94 o 
 -22   2   2       34.41      -14.37     39.92 o 
 -20   2   2     1263.80     1402.28     78.55 o 
 -18   2   2        6.57       -2.46     20.75 o 
 -16   2   2      110.95      108.07     21.51 o 
 -14   2   2      504.80      426.64     26.27 o 
 -12   2   2      899.42      917.64     28.13 o 
 -10   2   2     6564.01     7227.64     99.72 o 
  -8   2   2      289.30      360.91     15.28 o 
  -6   2   2     3811.99     4360.83     64.09 o 
  -4   2   2     2946.56     3420.28     60.60 o 
  -2   2   2      153.75      128.54     10.92 o 
   0   2   2    22690.24    23522.33    731.92 o 
   2   2   2     5142.01     5083.10     72.30 o 
   4   2   2      108.09      131.94     11.67 o 
   6   2   2      857.35      711.77     25.80 o 
   8   2   2       70.00       74.66     11.21 o 
  10   2   2      148.37      125.60     13.56 o 
  12   2   2     2645.43     2655.34     70.23 o 
  14   2   2      142.11      106.45     26.61 o 
  16   2   2        4.75        0.06     25.96 o 
  18   2   2     1231.56     1255.49     81.46 o 
  20   2   2      158.68      142.43     44.62 o 
  22   2   2       49.36       35.29     60.54 o 
 -25   3   2       20.95      -69.03     46.02 o 
 -23   3   2      636.70      642.96     78.71 o 
 -21   3   2       37.84       54.31     53.39 o 
 -19   3   2     1625.93     1637.79     78.43 o 
 -17   3   2     7937.57     7977.24    146.87 o 
 -15   3   2     1323.97     1169.68     43.87 o 
 -13   3   2     1429.94     1491.28     64.11 o 
 -11   3   2     5482.23     5447.45     77.65 o 
  -9   3   2    23475.76    22926.50    258.53 o 
  -7   3   2    31254.30    29784.59    336.12 o 
  -5   3   2    17905.42    16154.98    227.77 o 
  -3   3   2     1781.28     1463.45     33.30 o 
  -1   3   2    11169.20    10829.25    164.55 o 
   1   3   2     3615.97     3999.43     61.24 o 
   3   3   2    14810.67    14102.78    192.60 o 
   5   3   2    94138.78    96055.80   1082.41 o 
   7   3   2     9996.95     9099.53    116.14 o 
   9   3   2    15895.56    16460.97    205.42 o 
  11   3   2     5010.86     5456.35     99.47 o 
  13   3   2       59.01       48.90     19.68 o 
  15   3   2      191.13      156.81     32.33 o 
  17   3   2     4126.31     4309.74    158.13 o 
  19   3   2     3979.73     3890.50    160.91 o 
  21   3   2     1941.19     1684.84    123.67 o 
  23   3   2      225.10      263.78    103.57 o 
 -24   4   2       75.82       43.43     54.47 o 
 -22   4   2      305.55      218.97     55.97 o 
 -20   4   2      404.18      345.59     49.55 o 
 -18   4   2     5688.45     6113.46    146.43 o 
 -16   4   2     2868.69     2909.46     73.77 o 
 -14   4   2       10.93       19.45     14.54 o 
 -12   4   2      101.00       18.28     11.14 o 
 -10   4   2    19223.53    18527.08    212.30 o 
  -8   4   2     6184.91     5229.51     71.16 o 
  -6   4   2    15195.66    14510.18    190.93 o 
  -4   4   2      993.09      695.11     26.30 o 
  -2   4   2    11206.13    11656.36    165.90 o 
   0   4   2        1.57       24.04      8.35 o 
   2   4   2     2171.52     2030.84     38.27 o 
   4   4   2    40813.63    41284.85    494.16 o 
   6   4   2    36492.19    38005.25    417.93 o 
   8   4   2      428.16      188.71     17.26 o 
  10   4   2     6482.77     6885.62     98.87 o 
  12   4   2      391.23      437.13     31.20 o 
  14   4   2      110.21       60.22     27.86 o 
  16   4   2       31.50       45.01     29.83 o 
  18   4   2     1749.22     1879.69    144.38 o 
  20   4   2      795.69      771.04     85.81 o 
  22   4   2      346.70      379.35     90.22 o 
 -25   5   2        6.80       26.60     66.31 o 
 -23   5   2       54.46       -6.29     47.36 o 
 -21   5   2      785.73      830.71    152.37 o 
 -19   5   2       13.36       11.11     32.57 o 
 -17   5   2        5.21       -4.72     21.61 o 
 -15   5   2        8.09        3.06     16.18 o 
 -13   5   2       84.13       90.32     16.17 o 
 -11   5   2     8547.01     8947.95    114.52 o 
  -9   5   2      770.81      874.71     25.43 o 
  -7   5   2     1225.61     1616.09     35.74 o 
  -5   5   2      432.56      554.05     20.78 o 
  -3   5   2     2041.74     2531.48     46.15 o 
  -1   5   2     2207.69     2466.37     69.21 o 
   1   5   2     1087.28      907.47     30.48 o 
   3   5   2       71.72       35.02     10.41 o 
   5   5   2     6680.16     6487.76     97.54 o 
   7   5   2      127.78      138.17     14.14 o 
   9   5   2      243.64      297.18     20.97 o 
  11   5   2      901.76      906.71     38.38 o 
  13   5   2       30.82       26.67     23.37 o 
  15   5   2      568.74      525.72     49.92 o 
  17   5   2        6.02       20.42     38.08 o 
  19   5   2       18.60        5.03     43.98 o 
  21   5   2       75.93       32.11     60.82 o 
 -24   6   2       95.87       87.35     67.35 o 
 -22   6   2      630.79      553.05     76.14 o 
 -20   6   2     1986.15     2352.02    151.80 o 
 -18   6   2      879.40      995.84     56.81 o 
 -16   6   2      225.56      266.34     32.31 o 
 -14   6   2      100.86       77.12     21.81 o 
 -12   6   2     3998.41     4358.16     70.55 o 
 -10   6   2      183.79      175.25     17.45 o 
  -8   6   2     3402.21     2948.58     57.44 o 
  -6   6   2     8040.31     7901.45    108.50 o 
  -4   6   2      469.66      706.82     24.26 o 
  -2   6   2      366.20      294.06     16.98 o 
   0   6   2      154.55      130.36     18.80 o 
   2   6   2      685.06      687.96     36.96 o 
   4   6   2      540.14      303.03     24.31 o 
   6   6   2     2341.32     2291.24     44.90 o 
   8   6   2     5135.04     4879.19     77.06 o 
  10   6   2     3068.02     3082.26     62.53 o 
  12   6   2        0.26       -1.36     19.19 o 
  14   6   2     1512.56     1550.06    115.31 o 
  16   6   2     1339.32     1224.63     92.79 o 
  18   6   2      282.94      354.61     63.78 o 
  20   6   2        3.81      -11.99     46.90 o 
  22   6   2       41.81       35.89     68.28 o 
 -23   7   2      115.33      134.18     89.03 o 
 -21   7   2      757.28      836.30     85.85 o 
 -19   7   2     2034.97     2044.84    118.21 o 
 -17   7   2     1464.83     1597.82     73.07 o 
 -15   7   2      422.78      417.31     37.77 o 
 -13   7   2      790.00      861.68     56.88 o 
 -11   7   2      587.30      530.89     28.15 o 
  -9   7   2    20428.67    19872.79    258.93 o 
  -7   7   2    18831.67    17841.92    221.43 o 
  -5   7   2    36234.52    37209.24    430.88 o 
  -3   7   2      153.89       76.43     11.64 o 
  -1   7   2     6051.88     6743.80    118.21 o 
   1   7   2    11497.42    11808.84    177.17 o 
   3   7   2    10133.00     8722.43    150.19 o 
   5   7   2    14186.94    14037.49    202.66 o 
   7   7   2     6461.41     5957.32     94.82 o 
   9   7   2     2882.87     2740.18     62.22 o 
  11   7   2       34.12       65.69     21.34 o 
  13   7   2      317.51      414.81     39.61 o 
  15   7   2     1162.95     1157.73     80.14 o 
  17   7   2     1231.72     1210.74    120.71 o 
  19   7   2      557.02      695.43     83.84 o 
  21   7   2       85.74      111.98     68.79 o 
 -24   8   2        0.03      -40.03     63.37 o 
 -22   8   2       90.55       69.65     51.53 o 
 -20   8   2      126.47      107.86     41.74 o 
 -18   8   2      581.42      512.32     45.41 o 
 -16   8   2      628.95      630.16     46.45 o 
 -14   8   2       50.81       46.44     23.13 o 
 -12   8   2      256.56      261.46     29.10 o 
 -10   8   2     3865.46     3761.91     89.68 o 
  -8   8   2     9423.68     9309.42    136.18 o 
  -6   8   2     6516.67     6376.64     96.05 o 
  -4   8   2     6492.19     6355.02     99.54 o 
  -2   8   2     4590.44     4334.80     81.08 o 
   0   8   2       88.94      122.80     16.88 o 
   2   8   2     2057.82     2604.64     75.19 o 
   4   8   2     1544.34     1557.00     53.18 o 
   6   8   2     5784.03     5849.25    104.46 o 
   8   8   2     5564.94     5908.57    102.05 o 
  10   8   2     3078.26     3093.08     73.40 o 
  12   8   2      639.83      577.79     70.74 o 
  14   8   2      130.04       92.81     37.18 o 
  16   8   2      735.09      854.69     83.46 o 
  18   8   2     1144.79     1186.77    101.94 o 
  20   8   2      381.34      283.92     91.30 o 
 -23   9   2        0.53      -63.15     59.67 o 
 -21   9   2       85.81       88.98     51.27 o 
 -19   9   2      456.99      412.75     57.89 o 
 -17   9   2        0.78      -26.47     24.40 o 
 -15   9   2      424.95      443.86     44.86 o 
 -13   9   2      747.99      708.58     53.28 o 
 -11   9   2      953.33      950.03     49.66 o 
  -9   9   2      969.92      923.93     43.07 o 
  -7   9   2     2644.49     2688.87     58.17 o 
  -5   9   2     6322.25     6613.94    104.95 o 
  -3   9   2      790.13      998.81     46.36 o 
  -1   9   2     2019.87     2571.20     63.62 o 
   1   9   2      254.15      277.65     22.03 o 
   3   9   2     1088.70     1054.87     47.37 o 
   5   9   2     1256.76     1122.05     48.78 o 
   7   9   2      556.32      498.26     33.85 o 
   9   9   2      395.53      417.40     35.46 o 
  11   9   2      464.24      444.68     62.20 o 
  13   9   2      229.13      160.85     36.78 o 
  15   9   2     2352.05     2310.03    123.70 o 
  17   9   2       80.40       40.39     48.93 o 
  19   9   2        9.89       -9.27     57.09 o 
 -22  10   2      501.22      559.89    148.01 o 
 -20  10   2     1207.87     1321.42     92.26 o 
 -18  10   2      100.83       75.17     34.58 o 
 -16  10   2     1616.89     1595.12     71.92 o 
 -14  10   2     1960.03     1675.31     78.13 o 
 -12  10   2     1794.64     1730.11     67.21 o 
 -10  10   2       80.53       42.72     19.88 o 
  -8  10   2    12542.22    12900.15    195.01 o 
  -6  10   2     9524.65     9528.01    142.39 o 
  -4  10   2     8874.52     8235.74    141.58 o 
  -2  10   2     5384.99     5474.93    102.21 o 
   0  10   2      233.13      275.28     24.11 o 
   2  10   2       10.22       36.70     18.62 o 
   4  10   2     2333.14     2367.54     70.37 o 
   6  10   2      984.39     1003.00     76.78 o 
   8  10   2     4430.49     4560.35    100.73 o 
  10  10   2      530.80      598.76     43.31 o 
  12  10   2       60.42       57.63     30.68 o 
  14  10   2      354.71      381.82     52.10 o 
  16  10   2     2621.33     2462.87    155.86 o 
  18  10   2      479.05      578.42    120.52 o 
 -21  11   2     2977.75     3038.77    424.50 o 
 -19  11   2      185.17      250.26     69.37 o 
 -17  11   2      564.10      614.63     58.32 o 
 -15  11   2     1024.33      979.65     60.03 o 
 -13  11   2     1179.30      973.88     60.76 o 
 -11  11   2     3282.15     3253.20    102.11 o 
  -9  11   2      628.07      611.05     37.87 o 
  -7  11   2     3004.41     3077.80     72.92 o 
  -5  11   2     2259.34     2156.14     58.64 o 
  -3  11   2     3885.39     3936.62     85.95 o 
  -1  11   2       86.33       61.49     18.58 o 
   1  11   2       59.67       46.10     20.75 o 
   3  11   2     2119.73     2044.58     67.89 o 
   5  11   2      180.93      187.86     28.37 o 
   7  11   2     7785.38     7482.44    142.58 o 
   9  11   2       46.39       47.34     23.04 o 
  11  11   2       68.63        5.38     25.92 o 
  13  11   2      191.32      127.13     40.89 o 
  15  11   2      470.98      444.13     68.93 o 
  17  11   2      874.95     1150.16    121.84 o 
  19  11   2       71.65      114.55     72.79 o 
 -20  12   2       32.23       60.70     54.66 o 
 -18  12   2       46.16        1.87     35.64 o 
 -16  12   2      296.24      223.99     39.48 o 
 -14  12   2      733.49      498.90     54.24 o 
 -12  12   2     1264.52     1407.33     83.19 o 
 -10  12   2        2.65        0.58     20.13 o 
  -8  12   2       22.87       11.28     19.79 o 
  -6  12   2      226.92      170.13     26.37 o 
  -4  12   2     1620.64     1564.64     61.28 o 
  -2  12   2        0.97        2.97     18.01 o 
   0  12   2      298.87      324.39     36.99 o 
   2  12   2      121.79       85.29     24.67 o 
   4  12   2      435.82      390.32     37.28 o 
   6  12   2     1399.66     1288.95     60.69 o 
   8  12   2       20.39       21.51     26.58 o 
  10  12   2        1.64      -14.29     26.35 o 
  12  12   2       76.61       35.60     31.13 o 
  14  12   2       70.02       29.14     37.96 o 
  16  12   2      744.73      549.38     92.04 o 
  18  12   2       10.34       55.43     66.79 o 
 -19  13   2       72.30       48.95     53.99 o 
 -17  13   2      151.71       87.21     40.05 o 
 -15  13   2       15.53       61.87     32.59 o 
 -13  13   2       24.04       27.81     29.07 o 
 -11  13   2     1871.37     1916.47     72.88 o 
  -9  13   2       22.92       38.19     24.13 o 
  -7  13   2     2280.65     2308.70     74.25 o 
  -5  13   2     6661.93     7022.76    137.51 o 
  -3  13   2     7347.97     7094.96    167.69 o 
  -1  13   2      825.94      874.36     73.26 o 
   1  13   2     1416.20     1500.37     70.27 o 
   3  13   2     1570.82     1624.34     96.89 o 
   5  13   2      266.19      209.77     33.85 o 
   7  13   2     7047.40     7140.02    144.99 o 
   9  13   2     1001.55     1016.53     56.15 o 
  11  13   2      128.29      100.93     35.94 o 
  13  13   2       56.11       24.08     38.14 o 
  15  13   2        3.52       26.21     49.71 o 
  17  13   2      333.74      412.31     91.95 o 
 -18  14   2      326.08      363.68     61.88 o 
 -16  14   2      881.79      791.82     62.52 o 
 -14  14   2      323.67      329.56     44.60 o 
 -12  14   2      345.47      322.87     42.61 o 
 -10  14   2       91.78       25.11     26.83 o 
  -8  14   2     2266.99     2443.35     80.48 o 
  -6  14   2     3824.10     4264.34    147.36 o 
  -4  14   2     2827.34     3026.53    109.99 o 
  -2  14   2       89.92       20.64     29.24 o 
   0  14   2     3116.46     3085.29    119.19 o 
   2  14   2     2014.79     2007.38     84.79 o 
   4  14   2     1242.40     1230.17     70.23 o 
   6  14   2     2904.85     3089.95     97.93 o 
   8  14   2     3193.90     3024.54     92.07 o 
  10  14   2     1241.55     1327.20     66.45 o 
  12  14   2       45.85       -0.40     34.76 o 
  14  14   2      132.58       91.71     48.25 o 
 -17  15   2      104.68      117.18     59.21 o 
 -15  15   2      107.63       40.62     43.03 o 
 -13  15   2        6.42       13.65     40.06 o 
 -11  15   2      237.49      173.06     40.12 o 
  -9  15   2        9.75      -24.49     28.65 o 
  -7  15   2     1580.38     1580.45     87.51 o 
  -5  15   2     1907.98     1991.11    109.67 o 
  -3  15   2      393.89      378.09     65.44 o 
  -1  15   2      491.22      465.09     59.84 o 
   1  15   2     1300.16     1194.95     90.39 o 
   3  15   2      568.36      654.41     62.15 o 
   5  15   2      370.68      419.71     85.72 o 
   7  15   2      393.12      366.97     46.80 o 
   9  15   2      215.10      129.34     36.66 o 
  11  15   2      136.68       59.84     43.16 o 
  13  15   2        0.84        3.40     50.74 o 
 -14  16   2       53.98       70.12     46.32 o 
 -12  16   2       14.81       -3.12     36.27 o 
 -10  16   2       31.10       45.70     38.99 o 
  -8  16   2        8.78      -34.69     36.10 o 
  -6  16   2      248.22      246.37     51.66 o 
  -4  16   2       40.94       63.08     42.83 o 
  -2  16   2      116.44       82.21     43.77 o 
   0  16   2        7.56       68.31     45.01 o 
   2  16   2      154.27      129.89     46.26 o 
   4  16   2      577.32      583.60     63.95 o 
   6  16   2       19.13        0.94     32.14 o 
   8  16   2       27.66        8.31     34.01 o 
  10  16   2       83.98       75.68     40.75 o 
  12  16   2      187.76      165.40     50.42 o 
 -13  17   2       73.55       18.62     53.82 o 
 -11  17   2        1.75       21.59     43.34 o 
  -9  17   2      191.17      197.50     65.58 o 
  -7  17   2       38.77      152.81     52.22 o 
  -5  17   2      418.45      410.86     65.67 o 
  -3  17   2      312.70      379.52     56.45 o 
  -1  17   2      442.99      256.52     59.57 o 
   1  17   2      112.76       51.03     43.71 o 
   3  17   2     1325.49     1386.12    104.89 o 
   5  17   2     1002.80     1046.64    115.30 o 
   7  17   2      522.59      632.00     63.34 o 
   9  17   2      209.83      230.19     49.41 o 
 -10  18   2      103.84       58.80     53.10 o 
  -8  18   2      565.47      391.07     94.35 o 
  -6  18   2      426.47      563.85     92.76 o 
  -4  18   2      442.64      546.76     67.71 o 
  -2  18   2      567.95      527.77     75.83 o 
   0  18   2       49.92       10.06     44.95 o 
   2  18   2      110.48      144.38     57.35 o 
   4  18   2      520.50      497.25     73.62 o 
   6  18   2      394.53      370.77     62.78 o 
   8  18   2      362.13      267.71     54.01 o 
  -7  19   2       22.44       12.87     52.42 o 
  -5  19   2       51.72       62.31     49.46 o 
  -3  19   2       22.37       -3.03     44.07 o 
  -1  19   2       83.70       41.69     64.03 o 
   1  19   2       40.78       98.39     56.05 o 
   3  19   2        1.39       64.26     53.73 o 
 -25   1   3        5.53       41.25     47.19 o 
 -23   1   3      219.64      249.80     53.95 o 
 -21   1   3       98.68      146.61     29.23 o 
 -19   1   3      630.92      640.17     45.08 o 
 -17   1   3      210.80      144.05     24.17 o 
 -15   1   3      767.71      761.21     35.84 o 
 -13   1   3     9347.86     9956.43    135.71 o 
 -11   1   3    15211.87    15130.56    185.19 o 
  -9   1   3     2419.33     2170.81     38.27 o 
  -7   1   3    16216.14    19706.54    266.89 o 
  -5   1   3    69548.73    72070.32   1202.83 o 
  -3   1   3     8769.49     9861.97    161.84 o 
  -1   1   3    43262.63    43224.64    664.54 o 
   1   1   3     3022.39     2944.36     57.12 o 
   3   1   3    29032.01    28672.79    355.32 o 
   5   1   3    12076.89    11952.40    162.86 o 
   7   1   3    17841.28    17901.89    223.94 o 
   9   1   3      108.60       59.72     13.97 o 
  11   1   3    12027.68    12315.97    181.83 o 
  13   1   3     3649.08     3448.62     77.38 o 
  15   1   3     4168.07     4251.08     96.42 o 
  17   1   3     4966.25     4805.45    162.98 o 
  19   1   3      725.86      648.33     75.65 o 
  21   1   3      358.82      296.20     64.73 o 
 -26   2   3      175.86      169.93     62.82 o 
 -24   2   3      978.94     1034.59    124.14 o 
 -22   2   3      185.75      268.37     54.92 o 
 -20   2   3    10967.81    11535.47    201.27 o 
 -18   2   3     1081.76     1085.85     49.72 o 
 -16   2   3       69.82       44.83     21.13 o 
 -14   2   3     3176.21     3127.18     75.30 o 
 -12   2   3    10785.47    10274.22    131.79 o 
 -10   2   3    10400.77     9494.75    122.89 o 
  -8   2   3      825.05      463.93     17.86 o 
  -6   2   3    10721.12    10907.62    159.87 o 
  -4   2   3    19783.96    21230.37    306.62 o 
  -2   2   3     3760.44     3850.31     66.73 o 
   0   2   3    29095.12    29383.83    368.84 o 
   2   2   3    27818.62    27448.91    354.77 o 
   4   2   3    36800.04    35308.63    396.97 o 
   6   2   3      398.05      286.15     16.99 o 
   8   2   3      114.74      189.83     16.47 o 
  10   2   3      855.15      883.54     36.55 o 
  12   2   3     3090.86     3172.43     71.77 o 
  14   2   3       22.60        3.14     21.31 o 
  16   2   3     1882.00     2036.62     88.78 o 
  18   2   3     2005.34     2120.76    122.63 o 
  20   2   3      122.67       99.48     51.04 o 
  22   2   3       28.78      -65.76     69.59 o 
 -25   3   3       71.98       70.74     50.71 o 
 -23   3   3      530.12      263.49     56.55 o 
 -21   3   3     3961.92     3855.95    131.08 o 
 -19   3   3     3911.80     3887.58    129.33 o 
 -17   3   3     2054.00     2085.69     78.85 o 
 -15   3   3      184.35      141.41     20.32 o 
 -13   3   3       21.67       74.16     14.49 o 
 -11   3   3       14.87       15.81      9.27 o 
  -9   3   3     1288.50     1102.35     27.60 o 
  -7   3   3     2003.31     2315.60     47.72 o 
  -5   3   3    20895.97    21791.82    302.66 o 
  -3   3   3     2557.64     2574.35     47.37 o 
  -1   3   3      462.47      628.28     18.28 o 
   1   3   3      174.79      108.90     11.80 o 
   3   3   3    12699.20    12163.63    153.97 o 
   5   3   3     1388.54     1239.45     41.66 o 
   7   3   3       95.11      101.82     12.21 o 
   9   3   3      525.55      456.83     30.44 o 
  11   3   3     1705.26     1685.38     61.77 o 
  13   3   3     2782.80     2705.45     78.72 o 
  15   3   3       83.53       82.03     27.53 o 
  17   3   3       61.78       72.41     37.40 o 
  19   3   3        1.76        1.07     42.38 o 
  21   3   3       39.85       33.50     61.72 o 
 -26   4   3        7.59       28.86     66.64 o 
 -24   4   3      827.04      876.28    107.41 o 
 -22   4   3      409.24      482.02     65.91 o 
 -20   4   3       20.51       16.75     28.84 o 
 -18   4   3      113.47      107.11     26.26 o 
 -16   4   3      374.38      356.47     42.18 o 
 -14   4   3      127.82       87.27     19.20 o 
 -12   4   3       19.64        5.98     15.78 o 
 -10   4   3    10282.12    11273.08    143.86 o 
  -8   4   3    25849.00    26280.40    316.58 o 
  -6   4   3     7416.60     7658.24    127.65 o 
  -4   4   3      240.11      154.33     12.17 o 
  -2   4   3     1234.33     1290.39     42.21 o 
   0   4   3    15544.39    16178.27    193.79 o 
   2   4   3     7401.81     7961.18    104.71 o 
   4   4   3    14177.35    15080.53    186.23 o 
   6   4   3      271.46      179.84     15.33 o 
   8   4   3     6122.96     7014.36     97.92 o 
  10   4   3      699.11      724.24     36.98 o 
  12   4   3        2.84       -5.26     18.53 o 
  14   4   3      221.74      200.06     32.51 o 
  16   4   3       88.12      153.36     38.70 o 
  18   4   3        4.32      -60.36     64.88 o 
  20   4   3       78.77       34.61     51.72 o 
 -25   5   3      122.09      164.93     70.14 o 
 -23   5   3     1590.01     1537.96    128.18 o 
 -21   5   3     1910.73     2200.45    105.90 o 
 -19   5   3      518.31      598.84     45.90 o 
 -17   5   3     1140.93     1053.12     59.50 o 
 -15   5   3       52.31       22.76     18.13 o 
 -13   5   3     1982.19     1675.11     49.48 o 
 -11   5   3    14199.56    13612.62    177.60 o 
  -9   5   3    36616.63    36117.57    410.98 o 
  -7   5   3    10117.01     9377.08    146.94 o 
  -5   5   3        6.62       37.11      6.77 o 
  -3   5   3      733.20      715.53     21.37 o 
  -1   5   3     6518.05     5876.33     95.19 o 
   1   5   3    40675.40    39335.96    456.77 o 
   3   5   3    48670.74    48706.09    619.06 o 
   5   5   3      381.84      183.88     16.78 o 
   7   5   3      332.28      316.95     23.75 o 
   9   5   3        0.08        3.78     13.57 o 
  11   5   3       18.28       10.56     19.04 o 
  13   5   3      375.24      416.96     40.45 o 
  15   5   3     3581.53     3527.42    114.26 o 
  17   5   3      501.05      510.66     68.04 o 
  19   5   3      157.27      222.70     62.63 o 
  21   5   3       57.13       61.79     67.30 o 
 -24   6   3      587.19      674.29    100.96 o 
 -22   6   3     1289.42     1324.82     89.16 o 
 -20   6   3      946.14     1106.40     69.77 o 
 -18   6   3        3.45       21.81     24.92 o 
 -16   6   3      300.64      226.24     30.66 o 
 -14   6   3      192.54      146.34     23.08 o 
 -12   6   3    14075.78    14079.99    204.29 o 
 -10   6   3     2191.74     1822.77     45.33 o 
  -8   6   3    22595.85    23481.71    340.67 o 
  -6   6   3    10256.14    10031.42    136.98 o 
  -4   6   3       14.84       26.68      8.19 o 
  -2   6   3     3576.51     4726.63     80.92 o 
   0   6   3     1650.51     1184.46     33.78 o 
   2   6   3    31866.93    31432.26    433.21 o 
   4   6   3     6315.43     6314.52    104.26 o 
   6   6   3     3504.25     3169.03     62.28 o 
   8   6   3        0.69       12.02     12.77 o 
  10   6   3      155.39      126.08     22.54 o 
  12   6   3      102.91       62.95     24.56 o 
  14   6   3     4931.33     4889.17    205.07 o 
  16   6   3      965.01      996.48     93.11 o 
  18   6   3      917.88      733.07     84.69 o 
  20   6   3        8.38       41.11     62.67 o 
 -25   7   3       12.84      -13.72     64.68 o 
 -23   7   3      104.36        1.61     48.74 o 
 -21   7   3      136.97       67.53     57.33 o 
 -19   7   3      196.39      189.31     33.51 o 
 -17   7   3        3.37      -20.58     21.43 o 
 -15   7   3       27.29      -23.24     19.23 o 
 -13   7   3     1241.09     1285.69     65.69 o 
 -11   7   3      106.26      122.66     18.12 o 
  -9   7   3      761.48      840.29     43.16 o 
  -7   7   3     8245.68     9500.76    135.01 o 
  -5   7   3     1330.72     1336.49     34.93 o 
  -3   7   3     2104.71     1926.23     38.23 o 
  -1   7   3    11362.58    13156.93    195.10 o 
   1   7   3      199.90      254.90     18.81 o 
   3   7   3     2181.98     2332.10     53.51 o 
   5   7   3      156.45      187.41     19.50 o 
   7   7   3      451.27      456.10     29.59 o 
   9   7   3      824.52      842.83     40.24 o 
  11   7   3     2512.34     2561.21     75.15 o 
  13   7   3      488.36      459.51     49.50 o 
  15   7   3      551.01      497.24     67.56 o 
  17   7   3        1.62        6.96     40.07 o 
  19   7   3      125.66       35.32     62.01 o 
 -24   8   3      435.30      641.85    102.66 o 
 -22   8   3      886.96      828.12     78.55 o 
 -20   8   3     1432.62     1710.37     97.51 o 
 -18   8   3     1013.57     1028.45     63.42 o 
 -16   8   3       37.37       -1.31     23.52 o 
 -14   8   3       31.53       13.10     20.28 o 
 -12   8   3      601.54      588.89     40.27 o 
 -10   8   3     5334.88     5135.32    104.92 o 
  -8   8   3     6629.61     6224.16    106.77 o 
  -6   8   3     1822.07     1587.05     41.44 o 
  -4   8   3       96.62       92.86     12.48 o 
  -2   8   3       54.78       14.02     10.72 o 
   0   8   3     3916.75     3490.28     71.24 o 
   2   8   3     2658.17     2163.29     62.83 o 
   4   8   3     3736.62     3368.70     74.60 o 
   6   8   3     2302.21     2394.87     57.34 o 
   8   8   3     1590.13     1545.38     44.82 o 
  10   8   3      547.62      543.46     38.96 o 
  12   8   3     2146.88     2493.26     96.13 o 
  14   8   3     9276.60     9189.53    296.55 o 
  16   8   3     1040.48     1108.48     95.61 o 
  18   8   3      259.75      304.49     98.80 o 
  20   8   3        9.13      -53.46     62.49 o 
 -23   9   3     1030.17      927.08    112.68 o 
 -21   9   3     1357.29     1427.13    182.86 o 
 -19   9   3     1531.57     1698.71     95.30 o 
 -17   9   3      594.18      707.03     51.40 o 
 -15   9   3      398.63      443.47     40.36 o 
 -13   9   3     2867.81     2846.67    101.70 o 
 -11   9   3      334.77      291.46     31.14 o 
  -9   9   3     4284.85     4018.45     81.83 o 
  -7   9   3     6804.46     7043.71    111.81 o 
  -5   9   3      857.51      743.74     38.98 o 
  -3   9   3     1194.55     1437.24     42.05 o 
  -1   9   3     3033.48     3084.38     68.33 o 
   1   9   3     1437.97     1355.38     50.11 o 
   3   9   3     3779.78     3732.42     91.71 o 
   5   9   3       69.12       18.17     17.11 o 
   7   9   3        4.67        8.63     17.55 o 
   9   9   3      195.42      124.51     32.33 o 
  11   9   3      953.03     1088.08     97.17 o 
  13   9   3     3641.23     4216.64    158.52 o 
  15   9   3     3780.10     3642.30    178.48 o 
  17   9   3      439.76      674.20    103.60 o 
  19   9   3       94.78      101.38     69.29 o 
 -22  10   3        7.36      -22.38     50.18 o 
 -20  10   3      185.06      160.32     47.36 o 
 -18  10   3      970.44      963.94     61.46 o 
 -16  10   3      677.15      675.12     50.76 o 
 -14  10   3      157.47      113.30     28.53 o 
 -12  10   3     1947.47     1934.24     71.11 o 
 -10  10   3      397.49      469.42     35.28 o 
  -8  10   3        2.62       -5.26     15.02 o 
  -6  10   3        2.81       -0.49     14.18 o 
  -4  10   3     1035.14     1265.28     43.62 o 
  -2  10   3     1893.88     1898.44     71.76 o 
   0  10   3      549.17      520.25     34.95 o 
   2  10   3     2408.56     2305.80     68.18 o 
   4  10   3       19.88       -6.36     18.68 o 
   6  10   3      239.55      245.18     30.17 o 
   8  10   3      134.94       93.92     29.73 o 
  10  10   3      304.71      281.84     36.12 o 
  12  10   3      499.59      491.94     50.90 o 
  14  10   3     1419.14     1459.96    105.02 o 
  16  10   3      644.67      600.96     79.87 o 
  18  10   3       15.28        2.98    107.16 o 
 -21  11   3      228.54      376.74     68.69 o 
 -19  11   3       49.81       90.33     34.89 o 
 -17  11   3       20.01      -15.11     28.96 o 
 -15  11   3       60.04       54.43     28.30 o 
 -13  11   3        7.10       30.72     25.39 o 
 -11  11   3      604.87      651.65     46.52 o 
  -9  11   3     4175.04     4480.17     93.97 o 
  -7  11   3     7546.93     7530.32    130.90 o 
  -5  11   3      849.71      835.92     38.77 o 
  -3  11   3       39.18       32.64     20.52 o 
  -1  11   3       82.65       93.94     22.81 o 
   1  11   3      261.32      255.79     29.27 o 
   3  11   3      485.47      476.07     37.44 o 
   5  11   3     1745.50     1824.74     67.56 o 
   7  11   3       76.17       77.75     24.58 o 
   9  11   3      570.38      584.18     46.74 o 
  11  11   3      608.92      618.12     78.60 o 
  13  11   3      491.76      390.36     74.91 o 
  15  11   3        3.12       16.27     47.18 o 
  17  11   3       48.43       45.91     63.18 o 
 -20  12   3       41.22       22.98     50.44 o 
 -18  12   3      520.94      497.37     51.14 o 
 -16  12   3       31.26       -3.07     28.96 o 
 -14  12   3       91.68       83.20     50.80 o 
 -12  12   3     1670.09     1849.14     74.85 o 
 -10  12   3     5992.77     6203.22    133.50 o 
  -8  12   3     6433.12     6561.91    122.58 o 
  -6  12   3     9603.43     9661.75    169.35 o 
  -4  12   3      147.10      124.98     22.29 o 
  -2  12   3     2841.82     2939.06     94.11 o 
   0  12   3     3593.97     3720.26    103.17 o 
   2  12   3      816.85      856.56     49.92 o 
   4  12   3       90.94       81.16     27.41 o 
   6  12   3    12047.39    11618.18    216.15 o 
   8  12   3      361.04      173.46     40.52 o 
  10  12   3      259.29      308.02     40.06 o 
  12  12   3      896.40      984.83     76.29 o 
  14  12   3      744.72      899.56    112.01 o 
  16  12   3      292.42      414.42     86.38 o 
 -19  13   3       18.82       40.90     50.64 o 
 -17  13   3       42.86        2.79     38.96 o 
 -15  13   3      941.55      834.89     71.79 o 
 -13  13   3        3.79      -37.56     25.04 o 
 -11  13   3      302.27      346.90     41.01 o 
  -9  13   3     2190.36     2314.66     82.06 o 
  -7  13   3     1489.23     1557.39     66.66 o 
  -5  13   3      548.74      574.42     43.75 o 
  -3  13   3     1206.81     1257.43    106.80 o 
  -1  13   3     4561.24     4413.48    156.02 o 
   1  13   3     2101.64     2148.24     93.35 o 
   3  13   3      948.29      980.18     61.83 o 
   5  13   3     4011.82     3755.08    103.56 o 
   7  13   3      931.59      882.62     54.06 o 
   9  13   3      337.83      238.83     38.29 o 
  11  13   3       57.90       41.37     42.05 o 
  13  13   3      364.58      387.62     76.35 o 
  15  13   3      113.64      154.02    169.16 o 
 -18  14   3       60.36       31.44     43.15 o 
 -16  14   3       87.98       12.18     36.06 o 
 -14  14   3      155.31      183.37     42.85 o 
 -12  14   3     1558.89     1390.57     79.38 o 
 -10  14   3       78.30       27.51     30.74 o 
  -8  14   3       33.83       57.22     30.86 o 
  -6  14   3       24.58       30.04     31.18 o 
  -4  14   3       23.48       75.90     35.35 o 
  -2  14   3      822.08      879.12     76.87 o 
   0  14   3      206.59      221.74     41.02 o 
   2  14   3        1.92        7.33     31.78 o 
   4  14   3        0.73       -8.75     32.15 o 
   6  14   3       57.66        5.04     28.99 o 
   8  14   3      242.79      235.19     37.73 o 
  10  14   3      150.13       61.71     38.85 o 
  12  14   3      112.74      221.92     54.91 o 
  14  14   3        2.19      -51.24     67.65 o 
 -17  15   3      108.07       64.03     47.85 o 
 -15  15   3        5.89       18.95     37.62 o 
 -13  15   3      886.45      806.41     73.38 o 
 -11  15   3      137.60      149.90     40.21 o 
  -9  15   3     1357.43     1406.37     96.18 o 
  -7  15   3     1648.06     1829.55    157.19 o 
  -5  15   3      293.42      129.75     43.52 o 
  -3  15   3       13.83       38.16     34.47 o 
  -1  15   3      322.17      273.74     90.97 o 
   1  15   3     2207.48     2534.38    108.51 o 
   3  15   3     4626.51     5007.35    153.60 o 
   5  15   3     2390.75     2586.41    111.94 o 
   7  15   3      126.11       50.08     35.05 o 
   9  15   3       10.61        3.09     34.82 o 
  11  15   3       27.83        6.10     46.17 o 
  13  15   3      209.97      256.91     91.57 o 
 -16  16   3        0.25      -70.98     47.32 o 
 -14  16   3       79.02       79.04     45.63 o 
 -12  16   3      309.10      366.66     52.84 o 
 -10  16   3      662.18      757.38     82.28 o 
  -8  16   3     1447.82     1404.29    102.93 o 
  -6  16   3        7.23        1.17     35.41 o 
  -4  16   3      238.48      190.39     47.00 o 
  -2  16   3       24.27       54.30     42.25 o 
   0  16   3      947.36      894.76     85.37 o 
   2  16   3     2496.82     2580.23    114.68 o 
   4  16   3     1821.78     1804.98    131.29 o 
   6  16   3      875.68      894.26     77.70 o 
   8  16   3       59.42       44.45     37.34 o 
  10  16   3        3.26      -25.70     38.61 o 
 -13  17   3        5.86       69.89     53.53 o 
 -11  17   3      130.59      224.52     56.98 o 
  -9  17   3      848.64      893.09    165.73 o 
  -7  17   3      200.62      190.32     55.97 o 
  -5  17   3      184.44       76.69     42.07 o 
  -3  17   3      102.06       50.99     45.16 o 
  -1  17   3      206.44      161.42     52.70 o 
   1  17   3       99.98      -15.85     43.51 o 
   3  17   3       10.10       68.56     48.11 o 
   5  17   3        2.07       12.66     39.11 o 
   7  17   3        1.85       -2.35     37.53 o 
   9  17   3        3.93       68.04     46.10 o 
 -10  18   3      128.03       35.10     50.59 o 
  -8  18   3        5.52       41.02     51.87 o 
  -6  18   3        3.98      -35.43     40.40 o 
  -4  18   3      144.52      105.09     46.00 o 
  -2  18   3       25.49       67.73     43.12 o 
   0  18   3      107.05       92.97     53.60 o 
   2  18   3      432.09      361.79     67.72 o 
   4  18   3      481.60      621.36     80.14 o 
   6  18   3      182.64      277.93     53.74 o 
  -7  19   3       58.66       80.32     51.29 o 
  -5  19   3       17.30        6.43     43.70 o 
  -3  19   3        5.76        2.23     44.10 o 
  -1  19   3       72.89      128.07     54.30 o 
   1  19   3      184.42      247.16     66.97 o 
   3  19   3      750.29     1048.19    102.88 o 
 -26   0   4      210.46      194.87    128.04 o 
 -24   0   4     2050.90     2648.63    203.68 o 
 -22   0   4      141.84      146.87     42.71 o 
 -20   0   4      209.93      178.67     39.47 o 
 -18   0   4     1335.10     1273.65     96.58 o 
 -16   0   4     7569.76     7056.83    183.22 o 
 -14   0   4    23900.62    23035.66    506.70 o 
 -12   0   4    30727.96    31046.11    474.56 o 
 -10   0   4    20425.54    20950.31    381.60 o 
  -8   0   4       18.33        6.22     11.11 o 
  -6   0   4      416.44      470.24     37.92 o 
  -4   0   4   228151.05   214543.30   5514.46 o 
  -2   0   4     9477.87    12015.40    284.64 o 
   0   0   4    22093.93    22016.06    500.44 o 
   2   0   4     9709.02     9719.97    208.08 o 
   4   0   4    25953.81    27499.91    491.56 o 
   6   0   4       78.25       76.72     19.77 o 
   8   0   4    12091.44    11633.66    239.92 o 
  10   0   4    25186.30    24824.04    467.98 o 
  12   0   4     2700.09     2470.23     92.53 o 
  14   0   4     8048.50     8367.13    240.60 o 
  16   0   4     3626.94     3464.19    241.40 o 
  18   0   4      450.37      292.08     81.34 o 
  20   0   4       29.28       -5.93     70.36 o 
 -27   1   4        3.37        2.99     63.39 o 
 -25   1   4       11.38       78.52     49.23 o 
 -23   1   4      704.48      861.32     63.56 o 
 -21   1   4      987.68      943.84     64.79 o 
 -19   1   4      149.64      142.97     25.10 o 
 -17   1   4      619.68      659.55     38.11 o 
 -15   1   4        6.10       -3.35     13.76 o 
 -13   1   4     8932.35     9055.11    121.09 o 
 -11   1   4     5096.00     5010.81     75.45 o 
  -9   1   4     4751.56     4725.15     77.76 o 
  -7   1   4      224.32      261.95     18.68 o 
  -5   1   4   174765.98   169536.17   2531.97 o 
  -3   1   4    23150.28    26143.47    350.83 o 
  -1   1   4    10182.31    10070.20    173.59 o 
   1   1   4     2040.22     1952.83     43.32 o 
   3   1   4    14701.74    14718.54    203.73 o 
   5   1   4     9842.16    10831.34    156.48 o 
   7   1   4     4037.63     4061.28     75.30 o 
   9   1   4     9326.54     9536.58    146.97 o 
  11   1   4     7997.27     8057.54    133.76 o 
  13   1   4       71.44       52.54     20.79 o 
  15   1   4     2310.24     2392.50    101.49 o 
  17   1   4       40.54       66.52     43.68 o 
  19   1   4      261.90      133.61     70.28 o 
  21   1   4      166.25        8.57     73.81 o 
 -26   2   4      407.06      429.34     73.54 o 
 -24   2   4      585.06      583.88     86.04 o 
 -22   2   4      794.58      677.17     59.28 o 
 -20   2   4       49.53       33.90     23.64 o 
 -18   2   4     1121.99     1045.18     47.89 o 
 -16   2   4     3072.51     2894.28     71.68 o 
 -14   2   4    15583.61    16821.78    219.71 o 
 -12   2   4     1539.48     1602.81     49.85 o 
 -10   2   4     3617.04     3742.08     64.88 o 
  -8   2   4     1356.90     1511.75     36.17 o 
  -6   2   4   230025.19   235428.39   3267.55 o 
  -4   2   4    36351.26    38097.18    508.21 o 
  -2   2   4    10497.52    10584.43    143.43 o 
   0   2   4     5448.42     5572.05     85.16 o 
   2   2   4      588.67      796.48     24.60 o 
   4   2   4      227.31      228.42     16.61 o 
   6   2   4        1.16        7.19      9.72 o 
   8   2   4        0.99       -4.43     12.25 o 
  10   2   4       36.98       19.62     16.06 o 
  12   2   4      204.84      120.33     21.74 o 
  14   2   4      411.03      462.03     41.43 o 
  16   2   4      448.84      337.63     49.12 o 
  18   2   4        2.22        7.81     37.21 o 
  20   2   4       33.04       89.84     60.22 o 
 -27   3   4      319.72      416.92     94.27 o 
 -25   3   4     1252.23     1381.72    152.47 o 
 -23   3   4        5.77        1.86     36.67 o 
 -21   3   4     1711.46     1754.90     77.99 o 
 -19   3   4      323.28      266.99     33.43 o 
 -17   3   4      842.66      891.73     43.43 o 
 -15   3   4     3664.65     3779.52     81.11 o 
 -13   3   4    20631.37    21584.66    260.83 o 
 -11   3   4    16733.80    16289.54    200.02 o 
  -9   3   4     5306.01     5036.18     80.32 o 
  -7   3   4    43748.76    46120.14    663.34 o 
  -5   3   4     3209.18     2861.10     53.33 o 
  -3   3   4     3922.96     3355.95     60.38 o 
  -1   3   4    10375.04     9385.55    117.64 o 
   1   3   4    10345.59     9950.58    134.28 o 
   3   3   4     1507.38     1198.70     32.25 o 
   5   3   4      344.23      343.92     18.68 o 
   7   3   4       97.06       39.55     12.64 o 
   9   3   4      859.42      817.26     35.86 o 
  11   3   4     3956.07     3747.65    113.55 o 
  13   3   4     2809.61     2707.42     82.56 o 
  15   3   4        4.47      -21.09     26.40 o 
  17   3   4       13.97      -17.97     34.06 o 
  19   3   4     1176.63     1207.07    121.25 o 
  21   3   4       54.53       70.85     82.73 o 
 -26   4   4      733.02      791.69    144.61 o 
 -24   4   4      566.06      401.03     71.94 o 
 -22   4   4     1999.56     2061.36     90.64 o 
 -20   4   4      298.08      302.34     39.59 o 
 -18   4   4       18.95        8.21     20.52 o 
 -16   4   4     3239.52     3417.49    117.77 o 
 -14   4   4       92.95       23.60     14.79 o 
 -12   4   4     4244.87     3738.80     63.55 o 
 -10   4   4     2218.29     1568.91     36.26 o 
  -8   4   4      508.40      469.16     21.92 o 
  -6   4   4      283.03      294.13     16.79 o 
  -4   4   4     1911.72     1559.50     33.53 o 
  -2   4   4    27540.28    26694.52    311.54 o 
   0   4   4    19193.19    17876.31    213.42 o 
   2   4   4    39329.41    41336.99    476.43 o 
   4   4   4     1561.64     2514.50     46.60 o 
   6   4   4      628.87      832.58     29.62 o 
   8   4   4     1718.04     1746.33     46.69 o 
  10   4   4     4610.51     4358.09     99.77 o 
  12   4   4     4838.82     4724.38    110.40 o 
  14   4   4      713.72      672.64     52.89 o 
  16   4   4       31.42       40.95     36.67 o 
  18   4   4      134.17      175.74     85.69 o 
  20   4   4       29.47       41.67     63.88 o 
 -25   5   4       39.81        6.33     49.28 o 
 -23   5   4     1176.09      961.19     77.95 o 
 -21   5   4       47.18       52.66     31.05 o 
 -19   5   4       42.94       69.67     29.76 o 
 -17   5   4      166.12      164.08     27.37 o 
 -15   5   4       34.68       19.39     16.87 o 
 -13   5   4      799.53      728.39     31.71 o 
 -11   5   4     2108.46     2296.72     45.34 o 
  -9   5   4      807.59      927.65     44.93 o 
  -7   5   4      286.54      394.99     18.62 o 
  -5   5   4     1530.13     1501.24     35.47 o 
  -3   5   4       92.85       46.42     10.28 o 
  -1   5   4     6745.36     7098.87     91.83 o 
   1   5   4     4794.19     4788.56     70.02 o 
   3   5   4      327.59      394.12     21.67 o 
   5   5   4      214.99      173.02     15.29 o 
   7   5   4     1046.70      912.28     34.79 o 
   9   5   4      204.73      216.55     24.14 o 
  11   5   4     1184.49     1085.22     60.97 o 
  13   5   4      134.21      106.61     30.25 o 
  15   5   4        5.82       -7.59     32.71 o 
  17   5   4        4.80        8.10     44.07 o 
  19   5   4       31.98       54.98     61.11 o 
 -26   6   4      114.49      101.30     67.49 o 
 -24   6   4      935.33      981.30     96.47 o 
 -22   6   4        4.57       16.69     36.60 o 
 -20   6   4       36.60       31.77     28.32 o 
 -18   6   4        6.45        4.98     23.42 o 
 -16   6   4      904.91      781.86     39.11 o 
 -14   6   4      365.91      237.04     24.21 o 
 -12   6   4     6717.95     6703.95    114.08 o 
 -10   6   4        7.88       29.06     11.73 o 
  -8   6   4        2.57       27.00     11.26 o 
  -6   6   4       33.29       28.33      9.24 o 
  -4   6   4    11055.14    11207.26    179.85 o 
  -2   6   4    30974.81    32588.69    440.24 o 
   0   6   4    10361.42     9430.91    131.36 o 
   2   6   4    10009.60    10385.30    173.36 o 
   4   6   4      173.93       91.70     15.62 o 
   6   6   4      226.76      278.04     21.27 o 
   8   6   4      898.60      991.40     42.76 o 
  10   6   4      975.66      918.98     82.04 o 
  12   6   4     4153.56     4157.83    111.57 o 
  14   6   4     1875.07     2072.40    100.39 o 
  16   6   4       23.63      -37.82     40.59 o 
  18   6   4      148.29       62.98     51.60 o 
  20   6   4       13.73      -17.45     60.49 o 
 -25   7   4     1798.88     2176.09    161.79 o 
 -23   7   4     2089.66     2250.92    116.96 o 
 -21   7   4      850.63      855.46     64.86 o 
 -19   7   4      106.49      104.71     29.29 o 
 -17   7   4       68.12       57.05     25.09 o 
 -15   7   4      362.46      378.34     31.88 o 
 -13   7   4     8801.30     9329.31    155.80 o 
 -11   7   4     6737.28     6450.01    118.50 o 
  -9   7   4     2689.31     2533.01     56.90 o 
  -7   7   4      468.73      735.42     29.03 o 
  -5   7   4      861.34      749.89     25.44 o 
  -3   7   4    11227.93    10627.99    161.26 o 
  -1   7   4    25055.60    24583.16    304.47 o 
   1   7   4     7497.96     6681.91    101.43 o 
   3   7   4     1495.86     1454.23     43.05 o 
   5   7   4      316.99      292.39     23.52 o 
   7   7   4     1288.94     1392.85     51.31 o 
   9   7   4       33.85       13.50     18.25 o 
  11   7   4     4317.35     4447.74    115.02 o 
  13   7   4     5268.17     5488.20    162.82 o 
  15   7   4      186.76      238.59     57.81 o 
  17   7   4      239.31      202.70     70.99 o 
  19   7   4       19.61       26.01     60.23 o 
 -24   8   4      273.81      215.55     65.20 o 
 -22   8   4      249.61      336.54     57.88 o 
 -20   8   4      298.26      375.91     55.78 o 
 -18   8   4       17.88      -15.27     23.85 o 
 -16   8   4      123.21       92.76     27.05 o 
 -14   8   4     2528.56     2515.53     78.41 o 
 -12   8   4     1420.61     1455.72     57.21 o 
 -10   8   4     3180.47     3223.99    100.39 o 
  -8   8   4      165.74      146.20     17.77 o 
  -6   8   4       30.05       26.44     11.38 o 
  -4   8   4        3.41       39.91     11.63 o 
  -2   8   4     5918.73     6275.71     97.74 o 
   0   8   4     1673.33     1751.60     66.99 o 
   2   8   4       46.78       28.58     15.35 o 
   4   8   4      239.73      313.02     26.09 o 
   6   8   4     1166.09     1188.77     46.07 o 
   8   8   4        6.37      -11.48     16.75 o 
  10   8   4     2644.80     2727.04     96.60 o 
  12   8   4     4462.12     4248.61    176.03 o 
  14   8   4      131.79      235.18     54.72 o 
  16   8   4       18.68       56.92     48.23 o 
  18   8   4      104.49      160.19     65.52 o 
 -23   9   4     1040.93     1244.16    106.66 o 
 -21   9   4     1359.56     1303.12     89.02 o 
 -19   9   4       25.74       41.29     29.79 o 
 -17   9   4      147.97      109.37     29.68 o 
 -15   9   4      263.33      166.89     31.04 o 
 -13   9   4      468.16      447.52     38.38 o 
 -11   9   4      301.03      307.22     34.24 o 
  -9   9   4     1035.28     1152.67     46.99 o 
  -7   9   4      423.17      384.92     26.49 o 
  -5   9   4      682.26      789.51     30.24 o 
  -3   9   4        5.21       34.57     13.29 o 
  -1   9   4      950.35      920.92     40.48 o 
   1   9   4     2466.74     2796.94     72.92 o 
   3   9   4       67.03       39.35     19.82 o 
   5   9   4       28.81        3.98     16.18 o 
   7   9   4       40.00       41.30     18.72 o 
   9   9   4       83.94      123.06     29.19 o 
  11   9   4        1.31       14.15     37.03 o 
  13   9   4      666.16      626.52    177.60 o 
  15   9   4       21.00       57.08     47.28 o 
  17   9   4       75.04      178.73     72.70 o 
 -22  10   4      409.84      512.81     75.94 o 
 -20  10   4      250.49      244.56     41.29 o 
 -18  10   4        0.48       31.92     28.60 o 
 -16  10   4     1019.85     1024.88     64.18 o 
 -14  10   4     1370.10     1438.93     65.67 o 
 -12  10   4      583.20      563.44     42.53 o 
 -10  10   4     7591.06     7135.58    144.75 o 
  -8  10   4      316.53      363.48     26.80 o 
  -6  10   4     6324.31     6469.14    111.77 o 
  -4  10   4     2955.32     2765.10     63.66 o 
  -2  10   4     7107.49     7055.74    118.60 o 
   0  10   4     7768.35     7779.58    148.38 o 
   2  10   4       88.99      105.45     23.29 o 
   4  10   4      603.57      579.69     41.16 o 
   6  10   4      883.68      965.23     51.52 o 
   8  10   4     1591.47     1587.74     62.85 o 
  10  10   4     3114.52     2913.90    157.49 o 
  12  10   4     4569.68     4564.16    149.52 o 
  14  10   4     1620.67     1719.89    113.69 o 
  16  10   4      773.32      858.25    113.63 o 
 -23  11   4      352.19      256.98    100.92 o 
 -21  11   4        7.48        9.13     39.43 o 
 -19  11   4      581.75      634.38     60.58 o 
 -17  11   4     1231.85     1195.86     67.21 o 
 -15  11   4     1652.09     1617.12     72.25 o 
 -13  11   4      265.03      239.05     35.42 o 
 -11  11   4        8.90      -14.65     21.36 o 
  -9  11   4     2427.23     2373.60     78.93 o 
  -7  11   4       22.26       -4.70     17.84 o 
  -5  11   4      620.73      611.82     37.52 o 
  -3  11   4     3876.20     3910.58    113.77 o 
  -1  11   4     8484.56     8650.94    163.58 o 
   1  11   4      653.77      644.03     42.00 o 
   3  11   4      129.49      135.95     27.43 o 
   5  11   4     1125.26     1223.19     68.35 o 
   7  11   4      776.16      834.47     67.03 o 
   9  11   4     1722.45     1664.68     79.65 o 
  11  11   4     1752.98     1841.70     98.91 o 
  13  11   4     1849.44     1651.24    125.44 o 
  15  11   4     1108.58     1362.80    178.83 o 
  17  11   4      105.77      185.03     93.14 o 
 -22  12   4      195.64       43.62     66.36 o 
 -20  12   4      130.76      136.48     48.00 o 
 -18  12   4       21.58       54.95     35.77 o 
 -16  12   4       78.35      113.27     35.55 o 
 -14  12   4        4.74       36.60     35.16 o 
 -12  12   4     1045.13     1033.01     64.97 o 
 -10  12   4      396.72      380.10     38.96 o 
  -8  12   4      992.13      973.03     54.14 o 
  -6  12   4      569.17      529.34     38.32 o 
  -4  12   4     1453.62     1304.48     69.97 o 
  -2  12   4      688.38      683.95     86.61 o 
   0  12   4      270.27      270.77     53.22 o 
   2  12   4        2.05      -33.55     22.37 o 
   4  12   4        0.13       26.81     27.38 o 
   6  12   4      669.50      682.14     54.46 o 
   8  12   4      115.83       71.27     33.53 o 
  10  12   4        6.04      -15.86     34.28 o 
  12  12   4       74.79       59.96     51.89 o 
  14  12   4       57.66       75.80     60.91 o 
  16  12   4       18.41       31.80     83.08 o 
 -21  13   4        0.63       -0.37     48.97 o 
 -19  13   4       49.88       20.57     42.67 o 
 -17  13   4        6.30       18.55     35.32 o 
 -15  13   4     1076.61     1138.77     73.48 o 
 -13  13   4      940.22      956.92     65.76 o 
 -11  13   4     1668.62     1675.64     74.50 o 
  -9  13   4     1124.00     1086.03     72.03 o 
  -7  13   4      183.12      189.09     33.88 o 
  -5  13   4      928.08     1056.91     67.90 o 
  -3  13   4      579.77      519.00     47.29 o 
  -1  13   4     2154.03     2114.81     93.93 o 
   1  13   4      511.42      499.42     52.17 o 
   3  13   4     1639.82     1812.48    101.15 o 
   5  13   4        0.31      -13.63     27.47 o 
   7  13   4     1182.96     1061.04     61.80 o 
   9  13   4     1052.28     1091.35     80.02 o 
  11  13   4      122.20      225.14     57.75 o 
  13  13   4       53.05      129.39     63.61 o 
  15  13   4        6.82      -50.90     77.97 o 
 -18  14   4       19.87       55.29     44.48 o 
 -16  14   4     1323.16     1208.02     80.04 o 
 -14  14   4      586.61      496.32     54.14 o 
 -12  14   4     2927.68     3129.82    132.97 o 
 -10  14   4     4810.28     5197.50    131.92 o 
  -8  14   4      925.55      997.75     64.94 o 
  -6  14   4        0.28       28.91     30.22 o 
  -4  14   4       49.85       55.08     32.01 o 
  -2  14   4     2804.11     2671.65     97.75 o 
   0  14   4     2445.04     2462.06    104.97 o 
   2  14   4     3451.91     3794.23    129.75 o 
   4  14   4      878.17      719.93    109.95 o 
   6  14   4       17.07      -11.04     32.93 o 
   8  14   4       80.87       72.26     37.13 o 
  10  14   4      301.65      288.01     53.65 o 
  12  14   4      332.55      422.82     91.58 o 
 -17  15   4      674.49      498.34     82.69 o 
 -15  15   4       45.82      100.75     40.18 o 
 -13  15   4       11.94       13.21     34.73 o 
 -11  15   4     1017.54      884.13     66.75 o 
  -9  15   4      602.95      643.37     63.39 o 
  -7  15   4       81.34        7.92     37.44 o 
  -5  15   4      214.82      228.57     52.28 o 
  -3  15   4      349.05      365.76     64.86 o 
  -1  15   4      759.18      837.39     93.51 o 
   1  15   4     1155.22     1352.97     85.27 o 
   3  15   4       67.49       73.07     38.53 o 
   5  15   4        1.57       50.57     38.41 o 
   7  15   4        6.99        4.85     34.90 o 
   9  15   4       16.12       51.16     50.52 o 
  11  15   4       31.93       24.46     58.72 o 
 -16  16   4       46.47       58.27     53.54 o 
 -14  16   4     1485.19     1548.82    101.70 o 
 -12  16   4       77.41       51.07     42.11 o 
 -10  16   4       10.27      -32.54     39.93 o 
  -8  16   4      400.06      324.29     59.63 o 
  -6  16   4      468.94      562.94     71.38 o 
  -4  16   4       40.74       19.99     45.75 o 
  -2  16   4      377.73      310.81     53.36 o 
   0  16   4      263.39      274.83     57.35 o 
   2  16   4      687.14      649.29     67.80 o 
   4  16   4       41.03       37.02     41.07 o 
   6  16   4        6.87      -28.08     38.17 o 
   8  16   4        6.30      -15.17     39.76 o 
  10  16   4        1.88       12.02     55.62 o 
 -13  17   4     1611.91     1885.45    148.75 o 
 -11  17   4      375.77      267.61     76.50 o 
  -9  17   4        5.18       22.30     44.17 o 
  -7  17   4      416.98      417.90     67.40 o 
  -5  17   4       44.94       12.29     40.82 o 
  -3  17   4      816.47      675.53     70.34 o 
  -1  17   4     1339.93     1517.42    130.55 o 
   1  17   4     1690.45     1706.04    115.69 o 
   3  17   4      530.61      605.78     69.91 o 
   5  17   4        0.47        0.67     40.85 o 
   7  17   4       87.56       49.88     45.70 o 
 -10  18   4        8.68      -27.75     47.51 o 
  -8  18   4       87.62       23.07     48.60 o 
  -6  18   4       85.37       93.09     49.16 o 
  -4  18   4      110.98      109.93     47.18 o 
  -2  18   4      441.77      460.17     63.01 o 
   0  18   4      148.79      114.41     46.90 o 
   2  18   4      612.92      697.57    195.83 o 
   4  18   4       59.06       98.36     55.33 o 
  -7  19   4       23.96      -14.35     44.92 o 
  -5  19   4        9.87       19.62     46.97 o 
  -3  19   4      197.56      128.19     52.26 o 
  -1  19   4        3.03        8.52     46.70 o 
   1  19   4       11.71       56.44     49.52 o 
 -27   1   5      684.04      942.18    113.30 o 
 -25   1   5      294.50      347.04     53.79 o 
 -23   1   5       88.67       86.31     33.36 o 
 -21   1   5       74.80       66.26     25.01 o 
 -19   1   5      478.63      435.97     34.96 o 
 -17   1   5     3841.68     3702.50     85.05 o 
 -15   1   5    33191.75    34405.96    435.52 o 
 -13   1   5     9888.37    10411.74    138.57 o 
 -11   1   5    13919.93    14148.90    192.21 o 
  -9   1   5      880.56     1079.82     32.71 o 
  -7   1   5     3213.14     3015.66     93.06 o 
  -5   1   5    11256.89    10460.17    154.01 o 
  -3   1   5       50.68       22.61      8.51 o 
  -1   1   5      121.71      191.67     14.49 o 
   1   1   5     7334.74     7359.89    117.45 o 
   3   1   5      323.29      466.23     23.96 o 
   5   1   5    12015.80    12322.79    174.31 o 
   7   1   5     8421.44     7927.92    126.30 o 
   9   1   5    15065.33    14662.75    211.99 o 
  11   1   5      174.41      140.80     22.73 o 
  13   1   5     4162.02     4147.69     98.20 o 
  15   1   5      451.44      302.20     49.46 o 
  17   1   5      456.89      559.07     73.56 o 
  19   1   5      418.82      522.52     77.08 o 
 -26   2   5      288.33      339.90     67.38 o 
 -24   2   5      140.23      106.03     36.60 o 
 -22   2   5      164.06      138.84     33.41 o 
 -20   2   5      809.90      784.90     47.09 o 
 -18   2   5     1130.55     1043.14     55.08 o 
 -16   2   5     1445.06     1296.40     52.32 o 
 -14   2   5    14666.77    14697.56    196.10 o 
 -12   2   5     1299.24     1144.83     34.02 o 
 -10   2   5     1015.49     1044.02     31.92 o 
  -8   2   5    11953.04    11561.77    186.30 o 
  -6   2   5    44903.32    45036.35    595.79 o 
  -4   2   5     8080.12    10673.73    157.24 o 
  -2   2   5     4428.81     3468.70     56.98 o 
   0   2   5    21572.61    22547.51    294.58 o 
   2   2   5     1716.96     1946.49     51.30 o 
   4   2   5     3169.50     3064.11     59.88 o 
   6   2   5    16772.01    15839.06    218.11 o 
   8   2   5     8266.96     8033.59    129.88 o 
  10   2   5     2639.83     2705.16     66.78 o 
  12   2   5     2286.41     2297.62     71.62 o 
  14   2   5        0.55       -4.09     25.02 o 
  16   2   5       91.86       73.93     38.70 o 
  18   2   5      481.49      514.69     76.11 o 
  20   2   5      693.05      736.93    128.61 o 
 -27   3   5        1.11      -11.59     59.23 o 
 -25   3   5      256.07      301.32     55.70 o 
 -23   3   5       61.64       71.91     34.74 o 
 -21   3   5      143.27      151.99     31.28 o 
 -19   3   5        5.23      -17.74     19.44 o 
 -17   3   5      369.88      337.62     29.30 o 
 -15   3   5     3405.66     3521.19     71.20 o 
 -13   3   5     5553.18     5627.32     86.73 o 
 -11   3   5     1090.64     1219.79     38.46 o 
  -9   3   5    30489.51    34795.96    475.17 o 
  -7   3   5    61738.73    67231.05    896.62 o 
  -5   3   5     3365.51     2726.44     59.14 o 
  -3   3   5    16014.05    16557.95    233.25 o 
  -1   3   5     5529.18     5936.16     83.00 o 
   1   3   5    24390.07    26336.61    310.71 o 
   3   3   5      643.27      734.73     40.24 o 
   5   3   5      341.09      384.83     21.05 o 
   7   3   5      496.13      457.53     35.13 o 
   9   3   5     1221.95     1205.60     48.82 o 
  11   3   5      330.54      271.95     30.19 o 
  13   3   5       19.18        3.53     22.66 o 
  15   3   5       47.65       42.24     33.48 o 
  17   3   5       43.34       10.48     40.09 o 
  19   3   5        3.86      -34.45     67.76 o 
 -26   4   5      136.42      170.68     59.97 o 
 -24   4   5      171.73      148.35     44.86 o 
 -22   4   5     1816.64     1830.66     88.05 o 
 -20   4   5     2382.97     2521.23    104.88 o 
 -18   4   5     3328.79     3274.44     89.21 o 
 -16   4   5      583.12      599.29     42.01 o 
 -14   4   5       17.25       25.11     13.71 o 
 -12   4   5     1202.32     1227.52     44.46 o 
 -10   4   5     8729.02    10319.85    172.74 o 
  -8   4   5     5862.07     7149.68    126.92 o 
  -6   4   5       48.62        8.13      9.07 o 
  -4   4   5      547.85      844.69     31.27 o 
  -2   4   5     3326.79     3045.87     53.56 o 
   0   4   5       41.07       63.96      9.21 o 
   2   4   5    14838.25    16629.45    187.68 o 
   4   4   5     1462.74     1234.14     34.04 o 
   6   4   5     3380.64     2965.06     58.17 o 
   8   4   5     1514.68     1553.04     60.31 o 
  10   4   5     1399.16     1443.51     59.59 o 
  12   4   5       23.48       -0.25     22.30 o 
  14   4   5       30.16        6.36     29.08 o 
  16   4   5      229.06      298.11     52.59 o 
  18   4   5      177.45      136.51     67.09 o 
 -27   5   5      992.54      943.81    121.85 o 
 -25   5   5      635.64      558.72     67.25 o 
 -23   5   5     1196.40     1113.38     72.91 o 
 -21   5   5       30.02       -8.84     27.26 o 
 -19   5   5     2866.20     3041.48     89.55 o 
 -17   5   5     3320.04     3292.25    119.05 o 
 -15   5   5    12688.31    12678.74    219.49 o 
 -13   5   5     3293.93     2950.79     61.61 o 
 -11   5   5     3841.74     3854.95     74.61 o 
  -9   5   5     5631.62     6356.36    117.09 o 
  -7   5   5    10397.86    11394.96    185.68 o 
  -5   5   5    19829.76    20182.13    269.61 o 
  -3   5   5    19763.91    18841.84    228.93 o 
  -1   5   5    14527.18    13968.40    166.79 o 
   1   5   5     4086.59     3945.40     62.29 o 
   3   5   5     1284.01     1749.15     36.84 o 
   5   5   5       36.17       16.17     12.30 o 
   7   5   5     6890.32     6516.52    116.82 o 
   9   5   5     9041.63     9488.32    175.19 o 
  11   5   5      490.42      497.07     40.97 o 
  13   5   5      209.59      158.89     37.55 o 
  15   5   5       96.06      159.37     51.39 o 
  17   5   5      910.21      830.71     87.34 o 
  19   5   5      110.74      230.54     80.22 o 
 -26   6   5      258.64      198.51     77.02 o 
 -24   6   5      998.73     1051.57    107.19 o 
 -22   6   5       53.75       70.22     32.21 o 
 -20   6   5      228.64      186.41     33.56 o 
 -18   6   5       81.06       69.94     25.54 o 
 -16   6   5     1356.58     1244.04     50.75 o 
 -14   6   5     1331.27     1131.39     46.24 o 
 -12   6   5       94.18      159.37     21.87 o 
 -10   6   5       61.91       53.85     10.82 o 
  -8   6   5     1185.40     1238.84     41.58 o 
  -6   6   5      169.75      331.06     21.28 o 
  -4   6   5     6094.06     5604.83     97.80 o 
  -2   6   5     9949.16     8765.42    121.87 o 
   0   6   5     5943.10     6217.37     81.40 o 
   2   6   5      793.93      780.35     23.30 o 
   4   6   5      135.77      212.46     19.83 o 
   6   6   5     3730.43     4042.66     80.48 o 
   8   6   5    10529.87    10316.61    185.00 o 
  10   6   5      272.27      309.90     34.34 o 
  12   6   5       19.98        6.54     28.62 o 
  14   6   5      158.41      209.41     46.94 o 
  16   6   5      404.91      425.09     69.26 o 
  18   6   5      259.22      239.13     77.31 o 
 -25   7   5      372.89      309.31     66.71 o 
 -23   7   5        9.94       16.44     35.13 o 
 -21   7   5        8.03       18.74     29.35 o 
 -19   7   5      643.27      730.73     66.60 o 
 -17   7   5      382.86      356.56     37.00 o 
 -15   7   5       51.20       24.66     18.28 o 
 -13   7   5       98.06       75.07     19.38 o 
 -11   7   5      131.53      171.61     23.96 o 
  -9   7   5      153.51      211.08     24.84 o 
  -7   7   5      300.23      380.50     21.03 o 
  -5   7   5     9750.73    10315.57    162.03 o 
  -3   7   5     6881.65     7449.95    123.77 o 
  -1   7   5     8161.18     9373.34    121.62 o 
   1   7   5      186.14      195.16     19.40 o 
   3   7   5       19.56        8.39     13.55 o 
   5   7   5        0.72        0.29     14.21 o 
   7   7   5     3653.86     3596.18     81.92 o 
   9   7   5       77.29       59.65     24.11 o 
  11   7   5     2080.71     1967.04     86.08 o 
  13   7   5      139.42       80.75     41.00 o 
  15   7   5        6.65      -19.71     38.74 o 
  17   7   5       28.24       11.35     62.05 o 
 -24   8   5      163.89      144.03     58.21 o 
 -22   8   5       59.08       49.52     31.96 o 
 -20   8   5       56.14       31.98     29.39 o 
 -18   8   5      563.10      634.09     49.18 o 
 -16   8   5       67.84       61.45     24.57 o 
 -14   8   5     1739.69     1667.20     54.55 o 
 -12   8   5      951.44      813.56     45.48 o 
 -10   8   5     1045.13     1020.48     45.64 o 
  -8   8   5     4336.85     4401.97     94.26 o 
  -6   8   5     8096.14     7605.85    112.28 o 
  -4   8   5    20703.88    21416.91    307.23 o 
  -2   8   5    18942.04    19144.83    247.20 o 
   0   8   5      448.31      471.17     28.95 o 
   2   8   5        0.33        0.69     14.20 o 
   4   8   5      639.56      762.88     36.75 o 
   6   8   5       60.14       43.93     18.43 o 
   8   8   5       10.89       -2.25     20.28 o 
  10   8   5     4600.36     4380.49    138.10 o 
  12   8   5     1840.02     1854.58     98.37 o 
  14   8   5       15.61       25.48     43.62 o 
  16   8   5       84.66       36.94     60.40 o 
  18   8   5      267.34      179.10     77.28 o 
 -25   9   5       65.09       93.68     60.46 o 
 -23   9   5      134.40      169.76     61.06 o 
 -21   9   5      494.22      614.72     53.40 o 
 -19   9   5      849.42      811.65     58.37 o 
 -17   9   5     4485.68     4706.78    119.82 o 
 -15   9   5      270.21      250.02     51.33 o 
 -13   9   5      982.92     1063.74     58.18 o 
 -11   9   5      125.54      155.76     23.59 o 
  -9   9   5      896.66      748.92     46.95 o 
  -7   9   5      225.24      151.61     31.11 o 
  -5   9   5    18225.14    18357.23    291.35 o 
  -3   9   5    25077.10    25239.91    338.58 o 
  -1   9   5     6479.13     6294.02    125.97 o 
   1   9   5      673.35      728.94     40.69 o 
   3   9   5      601.26      575.77     33.60 o 
   5   9   5      260.78      255.21     27.12 o 
   7   9   5     1763.75     1717.45     64.16 o 
   9   9   5     2803.41     3095.39    115.94 o 
  11   9   5     5269.15     5374.79    162.67 o 
  13   9   5      507.99      522.83     71.47 o 
  15   9   5       97.46       60.45     51.51 o 
  17   9   5       37.90       35.34     64.68 o 
 -24  10   5        1.96       10.67     63.28 o 
 -22  10   5       27.28      -22.59     46.59 o 
 -20  10   5       75.61       46.62     37.11 o 
 -18  10   5      624.23      624.04     55.49 o 
 -16  10   5     6873.03     7155.79    192.56 o 
 -14  10   5     3306.78     3369.29    112.94 o 
 -12  10   5      386.90      322.95     50.40 o 
 -10  10   5      242.82      261.50     30.74 o 
  -8  10   5      689.81      607.96     40.35 o 
  -6  10   5     2616.92     2886.17    104.75 o 
  -4  10   5    11452.37    11805.52    204.35 o 
  -2  10   5      673.34      649.26     53.65 o 
   0  10   5      153.96      121.19     28.54 o 
   2  10   5      765.97      833.50     55.37 o 
   4  10   5      242.74      276.24     32.24 o 
   6  10   5      559.71      617.14     45.86 o 
   8  10   5      956.92      965.91     93.00 o 
  10  10   5      391.66      359.38     60.34 o 
  12  10   5      473.01      365.45     66.89 o 
  14  10   5      109.50       40.28     77.35 o 
  16  10   5        1.60      -38.54     68.67 o 
 -23  11   5        8.94      -83.04     55.36 o 
 -21  11   5      110.09       22.46     41.41 o 
 -19  11   5      706.04      715.84     63.31 o 
 -17  11   5     2429.76     2257.06    108.46 o 
 -15  11   5      262.12      331.30     43.06 o 
 -13  11   5      551.66      601.42     50.79 o 
 -11  11   5       46.55       47.24     26.28 o 
  -9  11   5      164.96      143.48     26.44 o 
  -7  11   5      423.00      403.88     37.64 o 
  -5  11   5     1759.63     1638.35     72.93 o 
  -3  11   5     3522.26     3693.80    134.46 o 
  -1  11   5     1400.14     1354.87     63.96 o 
   1  11   5     1317.33     1289.91     66.95 o 
   3  11   5       30.23       -5.18     23.53 o 
   5  11   5     3049.72     3101.93    103.71 o 
   7  11   5      802.32      646.41     53.14 o 
   9  11   5      540.40      552.08     70.78 o 
  11  11   5      338.24      338.84     62.66 o 
  13  11   5       87.56      113.23     63.79 o 
  15  11   5        5.95      -58.17     73.70 o 
 -22  12   5       57.74       31.85     45.26 o 
 -20  12   5      128.94      167.26     47.73 o 
 -18  12   5      974.31      945.50     91.24 o 
 -16  12   5     3512.68     3719.40    156.29 o 
 -14  12   5     3218.15     3374.18    125.30 o 
 -12  12   5     1284.49     1286.13     71.27 o 
 -10  12   5       91.84       39.13     26.17 o 
  -8  12   5      371.13      294.05     42.63 o 
  -6  12   5     1645.65     1595.39     65.03 o 
  -4  12   5     8658.12     8209.68    179.39 o 
  -2  12   5     1839.13     2037.36     80.69 o 
   0  12   5      167.07       66.11     31.27 o 
   2  12   5     1627.19     1641.15     90.83 o 
   4  12   5     2464.51     2215.69    140.28 o 
   6  12   5     3629.03     3639.93    174.49 o 
   8  12   5     1712.57     1861.06     89.22 o 
  10  12   5      879.57     1049.88    108.66 o 
  12  12   5      471.37      345.14     78.92 o 
  14  12   5      242.73      121.97    114.69 o 
 -21  13   5       68.04       23.33     46.75 o 
 -19  13   5       77.14       40.56     44.04 o 
 -17  13   5      242.10      254.64     45.91 o 
 -15  13   5       44.32       25.46     32.62 o 
 -13  13   5      295.92      307.72     89.37 o 
 -11  13   5       10.97       27.03     29.82 o 
  -9  13   5      323.42      310.40     37.64 o 
  -7  13   5      555.50      472.44     51.65 o 
  -5  13   5       59.02       32.92     30.29 o 
  -3  13   5     1059.03     1013.33     63.66 o 
  -1  13   5      185.09      162.64     34.45 o 
   1  13   5     1193.40     1183.30     76.22 o 
   3  13   5      239.75      238.13     44.62 o 
   5  13   5     1832.21     1862.78     85.20 o 
   7  13   5      185.28      165.54     38.83 o 
   9  13   5      217.13      280.13     46.97 o 
  11  13   5      210.40      111.01     54.10 o 
  13  13   5       47.84       70.45     80.72 o 
 -20  14   5        3.33      -18.43     45.13 o 
 -18  14   5        5.80       31.32     43.96 o 
 -16  14   5      178.03      235.99     49.77 o 
 -14  14   5      519.59      599.63     59.26 o 
 -12  14   5       21.15       11.04     30.60 o 
 -10  14   5       63.17       30.31     29.67 o 
  -8  14   5      540.14      500.76     54.31 o 
  -6  14   5        0.73       20.14     30.55 o 
  -4  14   5      309.90      326.17     43.60 o 
  -2  14   5       69.22       98.26     33.43 o 
   0  14   5      129.87      167.29     36.94 o 
   2  14   5        0.83      -46.60     31.07 o 
   4  14   5      861.38      860.09     70.92 o 
   6  14   5      138.49      114.37     46.69 o 
   8  14   5      215.82      116.54     44.08 o 
  10  14   5        0.83      -22.84     45.32 o 
  12  14   5        3.97        7.39     87.52 o 
 -17  15   5     1022.16      992.46     91.78 o 
 -15  15   5       10.85       22.80     38.27 o 
 -13  15   5      882.73      682.12     63.06 o 
 -11  15   5      496.41      391.93     54.62 o 
  -9  15   5       27.40       30.33     34.68 o 
  -7  15   5      109.69      173.17     45.75 o 
  -5  15   5     1878.78     2020.97    116.22 o 
  -3  15   5      771.34      850.65     70.93 o 
  -1  15   5      386.36      437.62     55.22 o 
   1  15   5        6.40       11.91     31.40 o 
   3  15   5        0.10      -22.98     35.36 o 
   5  15   5       12.21        4.33     36.99 o 
   7  15   5      912.18      887.74     76.28 o 
   9  15   5      182.61      178.49     52.27 o 
  11  15   5      197.06       39.99     81.20 o 
 -16  16   5      339.67      258.17     61.53 o 
 -14  16   5      162.43       66.78     41.23 o 
 -12  16   5      442.84      472.65     69.74 o 
 -10  16   5      183.29      118.16     52.10 o 
  -8  16   5       64.02       85.90     47.04 o 
  -6  16   5     1068.51     1398.51    124.82 o 
  -4  16   5     1149.60     1427.64     92.46 o 
  -2  16   5     1737.23     1893.66    103.27 o 
   0  16   5      441.00      398.95     61.49 o 
   2  16   5        0.12      -21.06     38.55 o 
   4  16   5       24.22       24.02     41.78 o 
   6  16   5      744.43      841.71     89.27 o 
   8  16   5      637.96      712.42    109.43 o 
 -13  17   5        0.46       27.72     68.88 o 
 -11  17   5       25.22      -23.22     45.37 o 
  -9  17   5        0.38      -35.90     44.32 o 
  -7  17   5      187.69      162.74     54.61 o 
  -5  17   5      428.06      513.81     66.30 o 
  -3  17   5        6.95       34.00     40.34 o 
  -1  17   5        4.79      -39.03     38.34 o 
   1  17   5       19.66       25.09     42.51 o 
   3  17   5       23.42       20.34     43.29 o 
   5  17   5       95.79      103.92     49.23 o 
   7  17   5       76.18       52.07     49.99 o 
 -10  18   5      206.41      197.60     61.13 o 
  -8  18   5      240.50      242.06     63.04 o 
  -6  18   5       47.56       52.90     45.38 o 
  -4  18   5      386.63      352.75     61.83 o 
  -2  18   5      534.79      579.83     70.00 o 
   0  18   5      109.78       58.75     46.27 o 
   2  18   5       29.45       65.65     49.12 o 
   4  18   5        9.47       -8.29     46.03 o 
  -5  19   5      430.62      474.79     86.94 o 
  -3  19   5      556.37      546.82    115.74 o 
 -28   0   6        9.40      -60.87     68.10 o 
 -26   0   6      164.61      139.99     59.44 o 
 -24   0   6      125.01      112.85     42.40 o 
 -22   0   6      728.89      717.04     77.95 o 
 -20   0   6      352.36      327.47     45.62 o 
 -18   0   6     1034.92      871.82     61.98 o 
 -16   0   6    13728.08    14275.57    285.17 o 
 -14   0   6      898.32      707.03     41.11 o 
 -12   0   6      531.89      722.54     42.50 o 
 -10   0   6     2919.95     2680.55    144.55 o 
  -8   0   6     5005.84     4458.53    116.51 o 
  -6   0   6    20594.59    19012.74    442.71 o 
  -4   0   6     7630.83     7228.39    172.08 o 
  -2   0   6      854.67      719.17     37.66 o 
   0   0   6       50.60      128.34     22.79 o 
   2   0   6     5250.89     4486.64    122.39 o 
   4   0   6    11730.50    10862.05    223.33 o 
   6   0   6    22404.69    23204.83    437.88 o 
   8   0   6     2723.16     2754.06     93.23 o 
  10   0   6      201.20      148.86     32.69 o 
  12   0   6     4841.83     4429.91    135.95 o 
  14   0   6      208.95      184.85     56.19 o 
  16   0   6     1896.58     1881.55    136.74 o 
  18   0   6      587.59      576.62    111.15 o 
 -27   1   6      215.90      223.26     70.47 o 
 -25   1   6       23.46       31.23     31.98 o 
 -23   1   6      246.94      211.97     35.65 o 
 -21   1   6     1473.24     1433.05     60.15 o 
 -19   1   6     1051.18     1019.64     56.65 o 
 -17   1   6     5774.18     6042.74    111.68 o 
 -15   1   6     3832.69     3786.99     74.63 o 
 -13   1   6      363.46      393.85     24.32 o 
 -11   1   6     7847.14     8173.90    122.68 o 
  -9   1   6    16879.05    17052.56    227.17 o 
  -7   1   6     5279.46     4760.99     88.89 o 
  -5   1   6    10813.80    10505.11    148.59 o 
  -3   1   6     2589.95     2470.24     55.03 o 
  -1   1   6     4494.31     4786.11     70.07 o 
   1   1   6     6752.11     7165.87    113.19 o 
   3   1   6     1280.25      858.28     33.71 o 
   5   1   6     3561.25     2885.43     69.94 o 
   7   1   6     3432.07     3148.14     69.20 o 
   9   1   6     1255.43     1290.71     48.30 o 
  11   1   6     1227.30     1164.88     49.77 o 
  13   1   6       57.13       26.26     26.64 o 
  15   1   6      121.15       34.09     33.96 o 
  17   1   6      265.38      231.96     59.06 o 
  19   1   6      210.45      308.64    173.08 o 
 -28   2   6      220.69      264.39     79.81 o 
 -26   2   6      119.61      125.18     47.05 o 
 -24   2   6       99.78       80.63     32.07 o 
 -22   2   6       77.20       69.74     27.25 o 
 -20   2   6       10.75       40.68     21.25 o 
 -18   2   6      361.98      361.13     29.88 o 
 -16   2   6      889.97      823.95     44.92 o 
 -14   2   6     3114.63     3407.12     65.57 o 
 -12   2   6        2.50       28.30     11.68 o 
 -10   2   6     2278.08     2503.00     68.24 o 
  -8   2   6     4864.00     6446.64    114.74 o 
  -6   2   6      176.19      239.74     16.28 o 
  -4   2   6     1816.49     2017.73     44.10 o 
  -2   2   6     4468.26     5008.20     78.05 o 
   0   2   6     9550.12    10257.13    140.60 o 
   2   2   6     2017.34     2032.76     46.09 o 
   4   2   6    10657.38    11335.30    164.68 o 
   6   2   6     2542.61     2479.08     58.75 o 
   8   2   6     2651.18     2755.15     86.34 o 
  10   2   6      103.14      111.35     23.46 o 
  12   2   6       55.98       58.71     25.92 o 
  14   2   6       78.13       64.46     31.39 o 
  16   2   6      265.93      203.24     63.89 o 
  18   2   6        8.42       41.98     59.09 o 
 -27   3   6      184.39      244.93     64.81 o 
 -25   3   6      449.08      269.46     46.47 o 
 -23   3   6      527.11      460.39     55.22 o 
 -21   3   6     1771.28     1765.80     71.55 o 
 -19   3   6     4046.40     4415.08    108.15 o 
 -17   3   6     3680.30     3908.86     83.31 o 
 -15   3   6      292.87      252.92     22.97 o 
 -13   3   6       33.85       44.17     13.71 o 
 -11   3   6    14923.48    16266.12    228.66 o 
  -9   3   6    22686.71    23036.32    350.63 o 
  -7   3   6    26353.30    26642.13    366.70 o 
  -5   3   6      275.84      779.55     27.99 o 
  -3   3   6        9.34       74.36     11.67 o 
  -1   3   6     2751.06     3132.18     53.49 o 
   1   3   6    19978.46    21703.75    250.71 o 
   3   3   6     5376.33     4437.90     78.87 o 
   5   3   6    17961.23    17806.92    244.01 o 
   7   3   6     9994.84    10223.01    158.40 o 
   9   3   6     4131.48     3953.72     90.13 o 
  11   3   6      196.75      187.29     37.77 o 
  13   3   6     1234.01     1194.85     67.42 o 
  15   3   6     1125.89     1317.45    110.27 o 
  17   3   6      524.45      475.62     65.68 o 
 -26   4   6      972.26      964.91     83.73 o 
 -24   4   6       95.28      120.52     44.18 o 
 -22   4   6      963.02     1139.76     62.86 o 
 -20   4   6      860.02      986.13     55.49 o 
 -18   4   6     1543.38     1659.81     79.34 o 
 -16   4   6      586.34      469.32     30.51 o 
 -14   4   6     1777.12     1969.28     51.46 o 
 -12   4   6      224.80      236.29     20.87 o 
 -10   4   6     1196.70      819.68     32.92 o 
  -8   4   6     2534.71     2441.77     54.40 o 
  -6   4   6    10464.68     9898.36    164.73 o 
  -4   4   6    16801.73    17672.58    254.21 o 
  -2   4   6    30935.33    33563.21    405.19 o 
   0   4   6        8.38       19.55      9.36 o 
   2   4   6      288.63      219.06     14.32 o 
   4   4   6     6683.12     6344.48     97.80 o 
   6   4   6     7081.99     6867.63    123.97 o 
   8   4   6     3691.55     3657.83     85.27 o 
  10   4   6      439.68      370.84     36.69 o 
  12   4   6      919.97      938.83     59.68 o 
  14   4   6      849.82      866.39     66.31 o 
  16   4   6     1410.18     1491.80    123.57 o 
  18   4   6      220.58      308.59     79.44 o 
 -27   5   6       26.19       71.79     61.48 o 
 -25   5   6       69.13       92.72     41.27 o 
 -23   5   6      428.10      359.45     46.86 o 
 -21   5   6       36.98      -17.79     27.57 o 
 -19   5   6       15.87       34.83     21.04 o 
 -17   5   6      613.48      584.23     37.91 o 
 -15   5   6      243.32      188.35     23.60 o 
 -13   5   6       16.00       20.07     13.28 o 
 -11   5   6      547.48      596.58     33.32 o 
  -9   5   6     3015.33     3695.80     81.22 o 
  -7   5   6      136.31      146.43     18.64 o 
  -5   5   6      801.68      971.64     43.25 o 
  -3   5   6      229.25      226.32     17.08 o 
  -1   5   6      198.18      214.29     14.31 o 
   1   5   6     1879.75     2011.69     40.05 o 
   3   5   6      921.97      964.45     38.15 o 
   5   5   6     1569.81     1619.13     52.87 o 
   7   5   6       44.55       46.68     20.35 o 
   9   5   6        0.19      -11.10     20.88 o 
  11   5   6       50.88       -9.42     28.28 o 
  13   5   6      270.36      244.43     52.57 o 
  15   5   6       99.15      139.77     51.81 o 
  17   5   6      204.34      402.53     86.91 o 
 -26   6   6       46.95      112.66     57.07 o 
 -24   6   6      187.91      134.92     38.57 o 
 -22   6   6       39.89       12.37     30.95 o 
 -20   6   6      583.05      576.72     50.97 o 
 -18   6   6      891.41      872.83     47.45 o 
 -16   6   6     3441.24     3296.59     82.04 o 
 -14   6   6        3.27        5.36     16.23 o 
 -12   6   6      275.32      329.51     34.94 o 
 -10   6   6     2923.57     2770.70     67.92 o 
  -8   6   6      521.47      594.88     28.56 o 
  -6   6   6    15919.88    16829.00    233.63 o 
  -4   6   6    15798.22    16546.55    251.43 o 
  -2   6   6     8076.21     8727.10    114.86 o 
   0   6   6       25.17        6.26      9.17 o 
   2   6   6     1919.88     1964.96     48.92 o 
   4   6   6       33.10       38.31     15.84 o 
   6   6   6      154.46       93.18     23.00 o 
   8   6   6     1093.70     1209.61     75.89 o 
  10   6   6      210.55      179.61     34.00 o 
  12   6   6        4.95      -30.54     28.18 o 
  14   6   6      285.72      246.82     51.44 o 
  16   6   6      160.98      172.94     69.76 o 
 -25   7   6       20.63       51.48     44.80 o 
 -23   7   6      701.89      697.84     65.43 o 
 -21   7   6     1567.97     1525.45     73.78 o 
 -19   7   6     2652.16     2788.31     91.85 o 
 -17   7   6     2821.97     2677.75     72.35 o 
 -15   7   6       70.04       32.23     21.53 o 
 -13   7   6     1221.02     1330.44     53.72 o 
 -11   7   6     1974.30     2010.94     85.10 o 
  -9   7   6     9189.70     9073.76    150.65 o 
  -7   7   6     8620.08     8641.79    143.72 o 
  -5   7   6    17347.92    17679.96    276.81 o 
  -3   7   6     8330.81     8573.81    125.70 o 
  -1   7   6       35.21       16.95     10.04 o 
   1   7   6     6142.83     6176.62     99.87 o 
   3   7   6     3779.10     3733.71     73.39 o 
   5   7   6     4877.94     5018.33    122.22 o 
   7   7   6      241.66      369.81     35.29 o 
   9   7   6     1908.72     1799.32     75.64 o 
  11   7   6       23.82      -23.63     28.55 o 
  13   7   6      932.01      880.97     75.21 o 
  15   7   6      767.17      714.58     85.84 o 
  17   7   6     1434.18     1738.81    221.50 o 
 -26   8   6        8.09      -43.07     52.75 o 
 -24   8   6       68.91       91.22     42.49 o 
 -22   8   6      323.55      337.04     44.35 o 
 -20   8   6     1117.18     1187.25     70.98 o 
 -18   8   6     8870.74     8978.58    182.98 o 
 -16   8   6       46.17       25.12     20.89 o 
 -14   8   6      133.89       81.81     20.08 o 
 -12   8   6     1041.44      933.90     52.01 o 
 -10   8   6      915.69      831.64     48.23 o 
  -8   8   6     2097.03     1851.94    105.96 o 
  -6   8   6     1894.82     1699.28     50.67 o 
  -4   8   6      187.44      135.54     19.40 o 
  -2   8   6     1289.85     1404.32     43.38 o 
   0   8   6     1780.25     1776.18     50.44 o 
   2   8   6     3686.68     3508.10     74.94 o 
   4   8   6     3753.97     3686.15     81.72 o 
   6   8   6      505.00      519.00     39.72 o 
   8   8   6        2.79      -20.23     24.90 o 
  10   8   6     1131.78      971.36     75.46 o 
  12   8   6      304.30      254.65     51.11 o 
  14   8   6       79.65       21.51     45.64 o 
  16   8   6      230.55      340.34    187.16 o 
 -25   9   6        3.75      -55.46     56.67 o 
 -23   9   6      314.10      207.33     50.61 o 
 -21   9   6     1355.22     1343.41     79.56 o 
 -19   9   6     1062.87      969.68     69.96 o 
 -17   9   6     1184.61     1122.02     68.38 o 
 -15   9   6      619.67      506.09     49.41 o 
 -13   9   6     2428.90     2435.38     79.29 o 
 -11   9   6     1184.35     1263.06     60.40 o 
  -9   9   6     4366.50     4432.92    115.94 o 
  -7   9   6      158.70      161.17     24.01 o 
  -5   9   6     3907.34     3858.05     90.09 o 
  -3   9   6        1.33       -1.03     13.97 o 
  -1   9   6        6.41      -11.44     15.73 o 
   1   9   6      676.76      697.85     36.13 o 
   3   9   6      350.81      352.22     31.07 o 
   5   9   6        6.69      -12.43     19.73 o 
   7   9   6      295.38      246.19     43.07 o 
   9   9   6        0.85      -25.28     35.34 o 
  11   9   6      555.94      496.70     69.04 o 
  13   9   6       51.91       52.96     54.97 o 
  15   9   6      111.66       98.12     79.50 o 
 -24  10   6        1.05      -19.94     43.29 o 
 -22  10   6      286.72      252.80     56.40 o 
 -20  10   6     2929.52     2665.29    108.14 o 
 -18  10   6     4408.33     4945.50    140.79 o 
 -16  10   6     1816.75     1960.31     88.66 o 
 -14  10   6     3510.86     3333.22    104.81 o 
 -12  10   6        4.09       21.84     22.48 o 
 -10  10   6     1172.40     1184.32     60.32 o 
  -8  10   6     5927.09     5746.22    192.25 o 
  -6  10   6    15458.68    15990.89    265.85 o 
  -4  10   6     1677.50     1745.91     64.87 o 
  -2  10   6        3.13      -12.92     17.89 o 
   0  10   6      213.33      202.56     28.11 o 
   2  10   6      594.65      617.44     38.99 o 
   4  10   6      443.40      524.07     39.78 o 
   6  10   6     1504.61     1691.70    158.99 o 
   8  10   6     1226.86     1158.64    122.01 o 
  10  10   6      211.84      252.70    120.63 o 
  12  10   6       29.70       55.50     48.61 o 
  14  10   6      172.15      206.82     92.61 o 
 -23  11   6       18.64       -2.47     41.67 o 
 -21  11   6      803.44      847.38     74.87 o 
 -19  11   6      936.28     1072.60     85.01 o 
 -17  11   6     1067.36     1111.80     72.99 o 
 -15  11   6       14.08       63.08     31.34 o 
 -13  11   6      144.62      120.89     32.22 o 
 -11  11   6     1726.48     1956.56     74.17 o 
  -9  11   6     2515.75     2768.36    117.08 o 
  -7  11   6     7579.74     7752.64    155.41 o 
  -5  11   6     8871.16     8776.14    183.78 o 
  -3  11   6     5475.29     5300.54    130.75 o 
  -1  11   6        7.06       14.84     22.79 o 
   1  11   6      664.75      641.87     44.83 o 
   3  11   6     3909.58     3991.64    119.17 o 
   5  11   6     3164.13     3195.75    138.37 o 
   7  11   6     1510.97     1640.87     81.50 o 
   9  11   6      369.29      431.90     65.52 o 
  11  11   6      120.55       66.90     49.76 o 
  13  11   6       16.82       38.34     70.43 o 
 -22  12   6        7.09      -10.98     41.01 o 
 -20  12   6      250.76      216.92     45.50 o 
 -18  12   6      172.12      106.20     38.31 o 
 -16  12   6       12.10       39.93     32.16 o 
 -14  12   6      687.36      605.59     82.93 o 
 -12  12   6     1351.85     1354.66     93.08 o 
 -10  12   6      748.36      790.63     66.31 o 
  -8  12   6      666.62      636.73     46.26 o 
  -6  12   6     1694.34     1675.47    110.65 o 
  -4  12   6        6.46       17.89     25.75 o 
  -2  12   6     1797.75     1791.79     79.59 o 
   0  12   6     1102.47     1144.41     63.98 o 
   2  12   6      826.69      880.47     54.08 o 
   4  12   6      143.47      126.20     34.89 o 
   6  12   6        6.88       16.29     34.63 o 
   8  12   6       23.11      -49.06     32.70 o 
  10  12   6        3.71        7.26     45.22 o 
  12  12   6        9.20       -6.97     75.89 o 
 -21  13   6      130.65       68.91     55.19 o 
 -19  13   6      234.11      255.64     53.59 o 
 -17  13   6      733.04      624.08     62.19 o 
 -15  13   6      488.41      458.65     60.85 o 
 -13  13   6        9.48       23.20     31.90 o 
 -11  13   6      290.74      275.51     42.25 o 
  -9  13   6     1017.94     1082.66     66.72 o 
  -7  13   6     1079.28     1043.51     64.65 o 
  -5  13   6       14.49       17.01     27.76 o 
  -3  13   6       46.08       50.09     31.29 o 
  -1  13   6      344.88      274.11     40.44 o 
   1  13   6      765.04      820.07     59.86 o 
   3  13   6     4175.27     4159.03    179.76 o 
   5  13   6     2597.99     2693.69    115.48 o 
   7  13   6      549.36      517.06     57.20 o 
   9  13   6       99.87       89.97     51.90 o 
  11  13   6      116.09      106.76     57.57 o 
 -20  14   6      497.04      539.98     70.70 o 
 -18  14   6      304.25      277.87     62.21 o 
 -16  14   6        8.69        9.59     35.56 o 
 -14  14   6       71.51       61.89     37.45 o 
 -12  14   6     1288.08     1292.14     96.69 o 
 -10  14   6     2708.08     2727.99    167.91 o 
  -8  14   6     2058.57     2194.91    103.77 o 
  -6  14   6      613.82      585.26     63.51 o 
  -4  14   6      134.24      209.21     39.04 o 
  -2  14   6      144.61      118.27     36.05 o 
   0  14   6        1.17       10.79     30.75 o 
   2  14   6     4643.82     5072.80    144.44 o 
   4  14   6     2809.37     3227.41    126.83 o 
   6  14   6     2003.90     2324.07    154.70 o 
   8  14   6      185.86      242.47     62.41 o 
  10  14   6      343.04      345.86     87.45 o 
 -17  15   6      101.42        4.68     43.57 o 
 -15  15   6      450.11      377.89     54.57 o 
 -13  15   6      190.23      226.25     46.06 o 
 -11  15   6      251.03      178.00     65.93 o 
  -9  15   6      167.07      139.88     43.01 o 
  -7  15   6      241.54      167.78     53.57 o 
  -5  15   6      169.72      144.90     42.93 o 
  -3  15   6      664.98      672.37     60.23 o 
  -1  15   6      522.08      473.04     51.80 o 
   1  15   6      518.07      504.32     75.91 o 
   3  15   6      537.33      420.69     58.22 o 
   5  15   6      496.37      430.37     67.96 o 
   7  15   6       53.96       97.67     48.94 o 
   9  15   6      375.18      401.34     94.54 o 
 -16  16   6       17.00       -0.77     47.40 o 
 -14  16   6        0.27       60.56     45.03 o 
 -12  16   6       59.32      102.84     50.32 o 
 -10  16   6       74.34      144.00     52.60 o 
  -8  16   6     1155.21     1233.89     99.80 o 
  -6  16   6      301.22      244.61     61.59 o 
  -4  16   6        2.22       58.67     40.68 o 
  -2  16   6       29.94       49.82     36.94 o 
   0  16   6       23.46       72.99     37.91 o 
   2  16   6        3.53       -5.44     39.30 o 
   4  16   6        7.71       64.91     49.50 o 
   6  16   6       73.63       63.48     65.29 o 
 -13  17   6      173.81      194.54     75.09 o 
 -11  17   6       24.40      -21.66     55.86 o 
  -9  17   6     1880.38     1713.30    150.42 o 
  -7  17   6     1608.75     1814.58    164.79 o 
  -5  17   6      966.27     1027.98    109.87 o 
  -3  17   6      187.28      186.78     51.91 o 
  -1  17   6        9.33       19.72     40.46 o 
   1  17   6        1.01        0.45     38.25 o 
   3  17   6       68.46      170.91     53.20 o 
   5  17   6      287.27      287.09     74.06 o 
 -10  18   6      503.48      480.16     79.08 o 
  -8  18   6      360.59      430.77     68.65 o 
  -6  18   6      890.38      936.02    118.01 o 
  -4  18   6      389.52      443.30     67.07 o 
  -2  18   6       90.65       31.21     46.04 o 
   0  18   6        1.91       22.49     45.92 o 
   2  18   6      243.45      275.95     73.52 o 
 -27   1   7      311.96      313.47     51.93 o 
 -25   1   7     1580.31     1631.08    106.12 o 
 -23   1   7      492.96      470.22     44.39 o 
 -21   1   7      761.90      701.44     64.26 o 
 -19   1   7      856.15      761.25     42.14 o 
 -17   1   7      248.63      221.99     22.37 o 
 -15   1   7     1407.51     1392.10     51.02 o 
 -13   1   7     5898.90     6081.06    101.75 o 
 -11   1   7     4059.23     3430.72     65.59 o 
  -9   1   7    30822.99    31752.05    404.54 o 
  -7   1   7     3758.92     2823.90     61.00 o 
  -5   1   7     1847.26     2395.02     51.05 o 
  -3   1   7     2276.24     2423.64     53.82 o 
  -1   1   7     7805.55     7715.18    105.74 o 
   1   1   7      108.48       40.03     14.01 o 
   3   1   7    10746.57    10280.46    161.09 o 
   5   1   7     7130.43     6920.30    116.54 o 
   7   1   7       85.84       96.87     20.04 o 
   9   1   7      556.93      491.98     34.43 o 
  11   1   7       11.26      -33.47     24.37 o 
  13   1   7     1348.22     1286.92     77.97 o 
  15   1   7      714.00      812.20     66.32 o 
  17   1   7       34.38       -8.56     66.90 o 
 -28   2   7       29.75       24.57     50.55 o 
 -26   2   7      361.38      283.06     44.12 o 
 -24   2   7     2427.19     2799.60    110.06 o 
 -22   2   7     1595.56     1813.54     99.87 o 
 -20   2   7      716.86      682.80     58.75 o 
 -18   2   7      658.68      725.72     38.71 o 
 -16   2   7     1166.29     1306.41     44.97 o 
 -14   2   7        5.33        8.37     15.53 o 
 -12   2   7      530.35      333.98     26.26 o 
 -10   2   7    74974.55    78012.76   1016.86 o 
  -8   2   7    13477.16    13638.27    191.45 o 
  -6   2   7    18328.14    19802.81    265.59 o 
  -4   2   7     3482.29     3855.05     66.72 o 
  -2   2   7     4323.04     4433.59     74.05 o 
   0   2   7     9364.14     8809.46    119.06 o 
   2   2   7    11819.15    11148.03    169.89 o 
   4   2   7    14129.52    14316.68    204.32 o 
   6   2   7     3342.83     3338.01     73.11 o 
   8   2   7       50.16       45.12     20.00 o 
  10   2   7      116.18      168.97     29.92 o 
  12   2   7     3371.76     3550.42    105.22 o 
  14   2   7     2617.37     2724.01    100.43 o 
  16   2   7      138.92       93.84     52.21 o 
 -27   3   7      162.61      165.97     46.92 o 
 -25   3   7     1911.61     1852.98    101.01 o 
 -23   3   7      200.20      178.84     33.03 o 
 -21   3   7      103.53      112.96     28.31 o 
 -19   3   7        2.96       11.66     19.39 o 
 -17   3   7      185.63      142.85     21.23 o 
 -15   3   7     2640.46     2665.44     65.83 o 
 -13   3   7      171.01      196.15     19.49 o 
 -11   3   7    14927.43    16983.51    252.37 o 
  -9   3   7      619.23      573.09     28.59 o 
  -7   3   7     8817.04     9887.48    187.84 o 
  -5   3   7     1345.40     1265.63     38.07 o 
  -3   3   7        2.55        7.56     10.17 o 
  -1   3   7      500.68      476.90     22.05 o 
   1   3   7       15.85       36.96     11.20 o 
   3   3   7      909.71     1118.69     41.14 o 
   5   3   7      209.07      257.97     23.77 o 
   7   3   7      144.57      131.10     23.09 o 
   9   3   7       73.88       87.36     23.21 o 
  11   3   7     1234.56     1370.84     69.33 o 
  13   3   7      620.68      639.09     58.84 o 
  15   3   7      131.08       65.42     40.17 o 
  17   3   7       82.27      126.47     67.28 o 
 -28   4   7      180.60      125.71     61.51 o 
 -26   4   7      488.38      517.29     58.79 o 
 -24   4   7        8.82       18.61     32.76 o 
 -22   4   7      399.01      391.94     48.94 o 
 -20   4   7     2073.60     2330.76     75.38 o 
 -18   4   7        0.73        3.06     18.58 o 
 -16   4   7      835.46      860.60     39.40 o 
 -14   4   7    10773.30    10961.23    193.28 o 
 -12   4   7     2017.23     1937.05     57.44 o 
 -10   4   7      946.51     1099.46     42.12 o 
  -8   4   7    18907.85    19693.06    305.05 o 
  -6   4   7     4675.92     4663.20     87.28 o 
  -4   4   7       58.18       49.19     11.92 o 
  -2   4   7       39.33       22.91     10.66 o 
   0   4   7     7686.80     7740.66    111.76 o 
   2   4   7     3416.12     3510.56     64.42 o 
   4   4   7     5739.24     5573.99    103.99 o 
   6   4   7     2622.55     2519.76     68.39 o 
   8   4   7      297.22      292.40     31.85 o 
  10   4   7       15.83       15.48     25.15 o 
  12   4   7      163.23      132.00     38.88 o 
  14   4   7      358.54      476.08     56.19 o 
  16   4   7       27.03       10.89     49.62 o 
 -27   5   7      105.62      127.21     52.17 o 
 -25   5   7      225.08      315.16     55.25 o 
 -23   5   7      526.21      612.86     55.88 o 
 -21   5   7     1806.21     1794.65     82.50 o 
 -19   5   7      518.36      560.87     39.65 o 
 -17   5   7       25.92        4.15     18.16 o 
 -15   5   7     2136.20     2380.08     72.12 o 
 -13   5   7    15825.35    15897.53    306.37 o 
 -11   5   7     1315.13     1273.64     43.15 o 
  -9   5   7     5247.89     4707.14     91.89 o 
  -7   5   7     8507.70     8423.55    149.11 o 
  -5   5   7     2331.61     2768.87     59.29 o 
  -3   5   7     6572.30     6993.11    106.95 o 
  -1   5   7     9073.06     8754.14    122.27 o 
   1   5   7      281.66      198.80     16.22 o 
   3   5   7     1359.61     1213.71     63.36 o 
   5   5   7     2395.76     2569.72     73.07 o 
   7   5   7     2335.28     2170.38     71.61 o 
   9   5   7      271.60      200.08     40.18 o 
  11   5   7     1699.45     1695.84    101.49 o 
  13   5   7     2234.61     2587.68    133.68 o 
  15   5   7      570.63      728.11    221.36 o 
  17   5   7      518.97      622.65    102.76 o 
 -26   6   7       86.25      141.16     51.01 o 
 -24   6   7      572.25      666.94     61.86 o 
 -22   6   7     1529.95     1633.62     83.14 o 
 -20   6   7      773.97      854.09     50.03 o 
 -18   6   7      590.76      498.15     38.22 o 
 -16   6   7      325.67      407.93     33.44 o 
 -14   6   7     1693.54     1683.12     62.86 o 
 -12   6   7     2138.40     2044.77     78.17 o 
 -10   6   7     2029.33     1684.73     59.68 o 
  -8   6   7     4411.85     3943.93     75.31 o 
  -6   6   7     6209.17     7090.31    122.84 o 
  -4   6   7       15.66       11.17     11.77 o 
  -2   6   7    11234.79    11146.43    149.32 o 
   0   6   7     2441.36     2281.10     45.53 o 
   2   6   7     9198.86     9088.99    147.92 o 
   4   6   7     3428.80     3448.44     84.29 o 
   6   6   7     4272.23     4413.31    104.08 o 
   8   6   7     1462.55     1488.82     72.77 o 
  10   6   7     1861.08     1779.72     80.15 o 
  12   6   7     1207.11     1183.12     76.49 o 
  14   6   7     1331.61     1276.02    115.31 o 
  16   6   7      235.39      125.57     69.44 o 
 -25   7   7       22.68       46.82     44.21 o 
 -23   7   7       21.64       -0.70     31.38 o 
 -21   7   7       28.44       -3.40     31.71 o 
 -19   7   7      533.47      568.76     57.73 o 
 -17   7   7      373.89      407.19     39.02 o 
 -15   7   7     1141.51     1069.35     54.02 o 
 -13   7   7        2.91      -25.56     18.64 o 
 -11   7   7      882.45      940.01     66.91 o 
  -9   7   7      915.92      897.24     37.16 o 
  -7   7   7       46.66       41.43     14.92 o 
  -5   7   7     1247.89     1103.70     40.62 o 
  -3   7   7     2917.10     3054.28     57.52 o 
  -1   7   7        5.67       30.40     12.17 o 
   1   7   7      150.09       88.77     17.16 o 
   3   7   7       80.66       77.64     21.22 o 
   5   7   7     1428.59     1488.00    106.69 o 
   7   7   7     4479.86     4647.48    213.56 o 
   9   7   7      320.69      206.35     53.57 o 
  11   7   7       70.63       68.28     45.09 o 
  13   7   7      206.58      151.71     57.49 o 
  15   7   7        0.58      -21.90     71.53 o 
 -26   8   7      134.54       61.28     54.17 o 
 -24   8   7     1029.54     1057.72     78.13 o 
 -22   8   7     2287.99     2376.59    103.04 o 
 -20   8   7     1600.08     1481.05     98.86 o 
 -18   8   7     2349.43     2453.91     95.22 o 
 -16   8   7     1056.72      991.32     54.76 o 
 -14   8   7      215.82      261.63     34.37 o 
 -12   8   7     3571.72     3516.05     98.63 o 
 -10   8   7     9024.35     9400.88    188.84 o 
  -8   8   7     4929.88     4979.88    117.14 o 
  -6   8   7     3767.14     3972.26     90.05 o 
  -4   8   7     1496.60     1586.61     48.12 o 
  -2   8   7      650.73      607.52     31.68 o 
   0   8   7     3236.20     3219.64     71.49 o 
   2   8   7     4620.01     4660.30    102.48 o 
   4   8   7     2875.74     2816.67     92.83 o 
   6   8   7        3.35       28.28     25.62 o 
   8   8   7      306.01      226.78     44.80 o 
  10   8   7     1490.71     1460.89    168.48 o 
  12   8   7      127.93      134.99     56.62 o 
  14   8   7      858.12     1001.84    141.50 o 
 -25   9   7      266.77      272.92     57.27 o 
 -23   9   7     1129.07     1107.42     84.45 o 
 -21   9   7     1986.15     1933.49    128.08 o 
 -19   9   7     1250.18     1217.74     74.34 o 
 -17   9   7        3.02       38.59     28.80 o 
 -15   9   7     1054.63     1000.74     55.84 o 
 -13   9   7      920.34      812.22     53.35 o 
 -11   9   7      751.79      730.66     58.31 o 
  -9   9   7     3232.24     3187.09    101.75 o 
  -7   9   7     5113.33     5061.72    120.64 o 
  -5   9   7     3555.76     3416.43     78.20 o 
  -3   9   7      384.31      351.25     36.53 o 
  -1   9   7     2430.17     2384.09     66.06 o 
   1   9   7    11605.87    11693.58    194.90 o 
   3   9   7     5502.18     5686.52    122.42 o 
   5   9   7       79.96       34.92     27.24 o 
   7   9   7      316.70      171.22     49.44 o 
   9   9   7     1822.72     1764.19    126.01 o 
  11   9   7      395.53      451.87    104.83 o 
  13   9   7      732.51     1041.57    119.71 o 
  15   9   7      442.55      556.80    180.30 o 
 -24  10   7       60.93      162.30     51.92 o 
 -22  10   7      319.32      259.20     46.48 o 
 -20  10   7      100.30      110.60     37.40 o 
 -18  10   7        7.99       -8.17     29.01 o 
 -16  10   7      560.75      548.14     51.04 o 
 -14  10   7      180.45      122.85     29.65 o 
 -12  10   7      133.57       86.64     28.23 o 
 -10  10   7      105.43       84.52     27.10 o 
  -8  10   7      312.67      361.43     36.90 o 
  -6  10   7     1219.10     1283.99     55.80 o 
  -4  10   7     1001.94      908.61     50.99 o 
  -2  10   7     2644.60     2927.66    119.57 o 
   0  10   7     2403.33     2362.96     76.96 o 
   2  10   7      208.46      147.75     29.66 o 
   4  10   7      700.95      781.94     59.44 o 
   6  10   7       51.18        8.15     33.22 o 
   8  10   7      243.52      117.15     47.14 o 
  10  10   7       17.12      -19.59     42.54 o 
  12  10   7       19.36      -23.33     47.73 o 
  14  10   7       22.74       -5.17     75.01 o 
 -23  11   7       81.51      102.35     45.26 o 
 -21  11   7      232.59      200.46     44.79 o 
 -19  11   7      565.22      441.27     60.73 o 
 -17  11   7        0.83        8.76     29.82 o 
 -15  11   7      124.19       51.68     32.46 o 
 -13  11   7      217.95      208.35     36.17 o 
 -11  11   7     1057.30     1044.83     61.06 o 
  -9  11   7     3116.24     3356.28    113.93 o 
  -7  11   7      752.54      783.90     48.42 o 
  -5  11   7      527.31      536.07     42.22 o 
  -3  11   7      110.02       71.89     33.94 o 
  -1  11   7      322.44      392.38     42.00 o 
   1  11   7     3420.63     3164.18    119.48 o 
   3  11   7      301.31      365.11     48.08 o 
   5  11   7       57.12       58.25     35.46 o 
   7  11   7        0.47        3.06     34.21 o 
   9  11   7        6.10      -33.75     42.22 o 
  11  11   7       23.37       30.69     51.81 o 
  13  11   7       22.19       37.58     87.03 o 
 -22  12   7      731.34      733.92     77.53 o 
 -20  12   7      997.16     1250.92     90.57 o 
 -18  12   7      696.36      719.73     83.88 o 
 -16  12   7      265.73      146.39     38.81 o 
 -14  12   7     1191.38     1146.93     72.56 o 
 -12  12   7     3517.69     3665.33    129.88 o 
 -10  12   7     2520.97     2658.52     94.89 o 
  -8  12   7      228.73      241.01     41.74 o 
  -6  12   7       43.94       35.82     27.60 o 
  -4  12   7      157.17       93.77     30.87 o 
  -2  12   7      728.20      861.27     59.36 o 
   0  12   7     1728.18     1750.56     79.57 o 
   2  12   7     4710.63     5135.81    171.60 o 
   4  12   7      803.74      958.72     73.79 o 
   6  12   7      116.38      113.18     43.07 o 
   8  12   7      143.64       84.32     49.68 o 
  10  12   7       14.61       12.18     49.20 o 
  12  12   7      119.82       62.01    102.21 o 
 -21  13   7      450.11      422.54     63.72 o 
 -19  13   7      186.23      139.41     44.16 o 
 -17  13   7       11.80       14.07     35.57 o 
 -15  13   7      358.04      384.28     51.15 o 
 -13  13   7      758.72      881.43     65.65 o 
 -11  13   7     2578.58     2670.06    112.13 o 
  -9  13   7     1506.90     1576.08     90.43 o 
  -7  13   7     2676.13     2393.34    160.81 o 
  -5  13   7     3533.58     3338.79    111.03 o 
  -3  13   7     1141.84     1072.10     67.75 o 
  -1  13   7      617.03      605.26     56.82 o 
   1  13   7     8178.81     8353.01    213.29 o 
   3  13   7     1538.97     1609.70    116.22 o 
   5  13   7     1272.21     1241.31     88.50 o 
   7  13   7       61.42       21.28     41.61 o 
   9  13   7       13.85       83.18     54.16 o 
  11  13   7       52.99      130.86     70.68 o 
 -20  14   7       66.24       92.17     50.16 o 
 -18  14   7       21.75       17.97     43.28 o 
 -16  14   7      111.46       39.73     38.88 o 
 -14  14   7       76.60       14.89     42.57 o 
 -12  14   7       35.33       25.47     42.23 o 
 -10  14   7        0.39       -6.14     36.07 o 
  -8  14   7      296.36      195.50     42.61 o 
  -6  14   7       69.05       77.47     35.27 o 
  -4  14   7      103.69       66.91     33.68 o 
  -2  14   7       32.67       12.66     31.29 o 
   0  14   7      303.13      245.99     43.07 o 
   2  14   7     1305.40     1083.10    117.56 o 
   4  14   7      183.85      232.46     58.07 o 
   6  14   7      157.04       69.55     79.07 o 
   8  14   7        0.37      -34.83     43.26 o 
 -17  15   7        5.67       36.02     46.80 o 
 -15  15   7       19.31      -13.06     37.99 o 
 -13  15   7     1311.11     1426.46    120.39 o 
 -11  15   7     2759.65     3060.33    130.63 o 
  -9  15   7     1584.03     1712.36    112.55 o 
  -7  15   7     1278.64     1288.16     89.20 o 
  -5  15   7       24.85        5.15     31.54 o 
  -3  15   7        1.56       56.12     34.47 o 
  -1  15   7        5.43       62.44     35.70 o 
   1  15   7     1947.71     2116.58    110.73 o 
   3  15   7      631.84      676.11     78.58 o 
   5  15   7      586.89      701.78    147.47 o 
   7  15   7      680.19      849.35     96.93 o 
 -16  16   7       61.12       64.33     54.50 o 
 -14  16   7      880.51      999.21     93.92 o 
 -12  16   7     1017.38     1195.98     94.64 o 
 -10  16   7      404.28      567.26     90.30 o 
  -8  16   7      737.57      843.30     77.20 o 
  -6  16   7      222.54      196.25     51.05 o 
  -4  16   7       86.80       69.94     60.97 o 
  -2  16   7       47.78       26.42     36.32 o 
   0  16   7      782.79      947.23     82.99 o 
   2  16   7      538.78      547.69     68.91 o 
   4  16   7      200.28      187.86     59.59 o 
   6  16   7      163.21      227.45     69.20 o 
 -13  17   7      754.25      803.90    107.23 o 
 -11  17   7        9.05      -37.82     56.14 o 
  -9  17   7        4.32      -36.43     48.75 o 
  -7  17   7       17.24       48.28     47.03 o 
  -5  17   7       73.34       53.24     45.28 o 
  -3  17   7       55.13       58.66     45.77 o 
  -1  17   7       27.99       30.29     42.09 o 
   1  17   7       78.11       40.89     48.41 o 
   3  17   7       21.49      -73.63     49.09 o 
 -10  18   7      342.88      394.61    133.41 o 
  -8  18   7       72.87       60.88     69.31 o 
  -6  18   7       75.16       47.58     53.35 o 
  -4  18   7       27.37       17.06     46.97 o 
  -2  18   7       11.02       -7.34     45.36 o 
 -28   0   8     2348.05     2712.12    162.28 o 
 -26   0   8     2493.49     2522.07    149.16 o 
 -24   0   8     2462.52     2611.18    122.32 o 
 -22   0   8      641.46      702.81     72.30 o 
 -20   0   8     2909.72     2987.99    104.50 o 
 -18   0   8     1494.30     1493.78     72.14 o 
 -16   0   8      994.40     1092.39     95.06 o 
 -14   0   8     3500.12     3392.15    112.03 o 
 -12   0   8     1537.83     1294.29     54.60 o 
 -10   0   8    15125.98    14731.57    305.40 o 
  -8   0   8     5325.40     5382.10    137.56 o 
  -6   0   8     7539.58     8120.60    150.52 o 
  -4   0   8     7391.48     7365.30    139.73 o 
  -2   0   8    14231.33    13484.47    231.31 o 
   0   0   8    14347.83    14891.54    309.41 o 
   2   0   8     1110.61     1020.17     62.03 o 
   4   0   8        4.99       17.49     21.13 o 
   6   0   8     7888.45     8529.43    201.46 o 
   8   0   8       93.34       98.94     32.50 o 
  10   0   8    13372.57    12561.62    393.49 o 
  12   0   8     1877.34     1959.47    132.80 o 
  14   0   8      128.79      196.91     72.34 o 
  16   0   8       98.69      127.80     84.28 o 
 -27   1   8     1016.67     1063.86     75.95 o 
 -25   1   8      249.55      308.81     41.55 o 
 -23   1   8      106.50      118.89     31.65 o 
 -21   1   8       13.20       23.97     22.19 o 
 -19   1   8      781.44      817.30     41.03 o 
 -17   1   8       72.76       78.06     20.81 o 
 -15   1   8      465.50      471.28     32.78 o 
 -13   1   8      622.22      544.41     27.90 o 
 -11   1   8     1214.70     1090.89     57.52 o 
  -9   1   8        3.82       23.66     12.32 o 
  -7   1   8     1202.11     1296.17     39.82 o 
  -5   1   8       45.20       34.40     12.02 o 
  -3   1   8     1368.28     1253.24     32.07 o 
  -1   1   8     4957.96     5010.84     78.28 o 
   1   1   8      719.12      644.06     35.53 o 
   3   1   8       13.04       38.11     15.76 o 
   5   1   8      630.28      707.17     36.34 o 
   7   1   8      758.75      725.20     40.05 o 
   9   1   8     3715.78     3353.42    100.22 o 
  11   1   8     2362.93     2226.51     90.36 o 
  13   1   8      526.88      566.38     60.01 o 
  15   1   8        8.93        4.99     42.49 o 
 -28   2   8       74.25       74.52     47.84 o 
 -26   2   8       11.31       28.73     32.96 o 
 -24   2   8      683.23      585.31     58.41 o 
 -22   2   8      293.09      227.35     35.33 o 
 -20   2   8      267.58      193.54     26.78 o 
 -18   2   8      952.16      993.02     60.21 o 
 -16   2   8     1223.62     1135.96     51.94 o 
 -14   2   8      369.43      432.08     31.13 o 
 -12   2   8      463.43      433.04     31.54 o 
 -10   2   8    16949.80    17531.89    373.37 o 
  -8   2   8     9905.96    11232.04    167.71 o 
  -6   2   8     1258.20     1199.85     63.13 o 
  -4   2   8      746.75      767.73     30.03 o 
  -2   2   8     4066.72     4479.35     72.34 o 
   0   2   8     1268.24     1204.51     37.48 o 
   2   2   8     4544.71     4136.45     84.02 o 
   4   2   8     1221.24     1269.01     45.31 o 
   6   2   8     1891.20     1837.17     56.93 o 
   8   2   8      334.41      360.27     36.29 o 
  10   2   8      643.08      581.78     63.06 o 
  12   2   8       10.80      -15.07     29.16 o 
  14   2   8        6.93       45.29     38.76 o 
  16   2   8       13.84       47.60     74.95 o 
 -27   3   8       17.81       45.10     40.53 o 
 -25   3   8      820.62     1036.94     64.86 o 
 -23   3   8     1322.91     1321.59     68.04 o 
 -21   3   8      104.17      140.68     27.66 o 
 -19   3   8      156.35       85.19     22.86 o 
 -17   3   8     1791.68     1805.37     70.40 o 
 -15   3   8     3808.58     3772.50     86.69 o 
 -13   3   8     7276.92     6809.43    153.62 o 
 -11   3   8    64498.69    67232.80    844.73 o 
  -9   3   8     2312.22     2807.99    122.20 o 
  -7   3   8      134.78      203.20     18.51 o 
  -5   3   8     2758.88     2402.28     54.70 o 
  -3   3   8      678.91      463.24     25.04 o 
  -1   3   8       82.98      244.47     17.38 o 
   1   3   8     6602.12     6525.02    100.39 o 
   3   3   8     4669.86     5019.45     97.99 o 
   5   3   8      587.96      658.03     55.94 o 
   7   3   8        5.43       21.00     20.69 o 
   9   3   8      662.29      818.10     55.89 o 
  11   3   8      976.29     1274.24     71.11 o 
  13   3   8     1134.48     1294.41    129.31 o 
  15   3   8      170.39      131.85     57.59 o 
 -28   4   8       33.06      134.91     53.09 o 
 -26   4   8     1035.98     1212.88     81.00 o 
 -24   4   8       87.58      146.23     35.22 o 
 -22   4   8       43.77       50.03     25.59 o 
 -20   4   8       83.41       53.13     23.06 o 
 -18   4   8      129.31       70.26     23.03 o 
 -16   4   8     2576.13     2638.26    100.22 o 
 -14   4   8     6514.42     6776.22    127.13 o 
 -12   4   8    35971.69    37432.21    522.05 o 
 -10   4   8      350.17      317.96     22.83 o 
  -8   4   8     3731.71     3834.34     96.29 o 
  -6   4   8     5691.14     5708.38     94.19 o 
  -4   4   8     6024.51     5859.83     95.90 o 
  -2   4   8    16599.26    16768.41    212.24 o 
   0   4   8    10278.95    10902.22    142.12 o 
   2   4   8     5517.03     5736.32    100.73 o 
   4   4   8     1755.05     1781.52     61.49 o 
   6   4   8     1441.22     1254.88     53.43 o 
   8   4   8     3303.32     3116.88     90.13 o 
  10   4   8     2598.92     2558.17     93.19 o 
  12   4   8     1943.75     2252.02    105.34 o 
  14   4   8        9.19      -13.87     41.52 o 
  16   4   8      683.53      648.90    228.90 o 
 -27   5   8     1097.78      963.06     95.42 o 
 -25   5   8        0.64       13.83     34.78 o 
 -23   5   8       65.32       79.57     31.08 o 
 -21   5   8      263.51      237.28     33.08 o 
 -19   5   8       73.28       41.82     23.10 o 
 -17   5   8       54.31       40.98     21.60 o 
 -15   5   8      445.99      531.70     42.96 o 
 -13   5   8     6495.69     7104.37    169.58 o 
 -11   5   8        2.99        0.20     15.72 o 
  -9   5   8      487.79      518.53     34.55 o 
  -7   5   8     1588.82     1876.05     56.74 o 
  -5   5   8     4033.91     4620.91     81.74 o 
  -3   5   8      431.45      330.13     21.97 o 
  -1   5   8      941.35     1076.35     32.41 o 
   1   5   8      488.67      544.40     33.82 o 
   3   5   8      797.76      762.20     43.80 o 
   5   5   8      971.40      971.57     51.15 o 
   7   5   8        4.20      -17.88     23.49 o 
   9   5   8        0.74      -24.36     27.57 o 
  11   5   8      155.94       85.05     38.84 o 
  13   5   8        4.09       -5.96     35.91 o 
  15   5   8       14.83      -66.61     65.76 o 
 -26   6   8      328.15      527.43     73.72 o 
 -24   6   8      387.51      336.69     53.89 o 
 -22   6   8      538.89      684.91     57.66 o 
 -20   6   8       35.85       49.37     25.41 o 
 -18   6   8      456.17      382.59     39.26 o 
 -16   6   8     4247.61     4255.34    115.63 o 
 -14   6   8     2584.70     2297.80     99.69 o 
 -12   6   8      618.44      536.88     43.55 o 
 -10   6   8     2551.37     3032.02     99.17 o 
  -8   6   8      215.66      236.25     20.66 o 
  -6   6   8      179.76      139.58     19.70 o 
  -4   6   8     1375.25     1299.02     44.12 o 
  -2   6   8    13297.69    14185.03    178.99 o 
   0   6   8     1162.57     1265.98     50.19 o 
   2   6   8     2560.74     2633.92     80.42 o 
   4   6   8       49.74       49.09     24.02 o 
   6   6   8      741.60      730.08     57.35 o 
   8   6   8     3528.89     3344.99    115.37 o 
  10   6   8      981.65     1137.74     93.21 o 
  12   6   8     1330.38     1318.58     95.13 o 
  14   6   8      295.79      280.34    102.07 o 
 -27   7   8      123.58      189.36     53.93 o 
 -25   7   8     1205.28     1413.23     87.74 o 
 -23   7   8     1464.16     1467.76    164.79 o 
 -21   7   8      468.14      357.93     51.75 o 
 -19   7   8        4.87       19.97     24.83 o 
 -17   7   8      887.20      895.89     62.94 o 
 -15   7   8     1765.05     1618.37    121.93 o 
 -13   7   8     3695.64     3888.21    115.91 o 
 -11   7   8     2522.38     2389.62     79.79 o 
  -9   7   8     2445.20     2532.84     60.07 o 
  -7   7   8      295.66      276.34     37.54 o 
  -5   7   8     1292.67     1142.79     36.03 o 
  -3   7   8    10725.34    10618.09    147.45 o 
  -1   7   8     2970.44     2894.00     63.48 o 
   1   7   8     4178.64     4086.47    102.60 o 
   3   7   8     2186.93     2240.69     77.86 o 
   5   7   8      458.40      447.77     85.67 o 
   7   7   8     1123.41     1128.40     72.72 o 
   9   7   8     1256.64     1531.70    165.24 o 
  11   7   8      388.54      556.13     96.02 o 
  13   7   8      370.29      384.07     81.34 o 
 -26   8   8       85.31      150.83     50.14 o 
 -24   8   8      314.37      286.33     49.48 o 
 -22   8   8      260.87      141.26     39.34 o 
 -20   8   8      115.47       50.12     31.81 o 
 -18   8   8     1653.32     1566.69     97.54 o 
 -16   8   8      326.35      235.29     33.15 o 
 -14   8   8     1123.11     1160.61     69.05 o 
 -12   8   8     1475.47     1532.16     68.27 o 
 -10   8   8        7.08       -4.83     20.70 o 
  -8   8   8       38.65        9.14     18.67 o 
  -6   8   8      875.46      877.35     40.11 o 
  -4   8   8     2010.28     1856.56     49.74 o 
  -2   8   8      427.02      481.96     30.08 o 
   0   8   8     1897.94     1757.62     56.37 o 
   2   8   8      947.40      837.27     50.69 o 
   4   8   8     3315.43     3133.49    131.78 o 
   6   8   8       55.54       94.06     35.21 o 
   8   8   8      395.22      394.64    103.29 o 
  10   8   8        4.19       10.32     44.04 o 
  12   8   8      200.73      236.44     75.62 o 
  14   8   8       52.91       45.28     96.46 o 
 -25   9   8       24.46      107.93     46.78 o 
 -23   9   8       34.38       44.90     37.24 o 
 -21   9   8        0.71      -26.57     29.23 o 
 -19   9   8      315.23      213.72     39.64 o 
 -17   9   8       61.81        7.42     24.78 o 
 -15   9   8      861.05      863.24     69.72 o 
 -13   9   8       20.38       14.05     22.95 o 
 -11   9   8     1084.33     1094.35     60.10 o 
  -9   9   8       16.59       18.81     22.57 o 
  -7   9   8     1387.14     1485.63     63.46 o 
  -5   9   8     1549.11     1630.98     62.26 o 
  -3   9   8      386.48      450.47     34.44 o 
  -1   9   8     2146.77     2142.23     61.36 o 
   1   9   8      346.43      328.31     33.59 o 
   3   9   8      713.06      638.54     72.47 o 
   5   9   8      150.04       53.68     40.31 o 
   7   9   8      385.07      433.02     73.04 o 
   9   9   8       76.41       75.43     47.93 o 
  11   9   8       48.14       10.14     50.42 o 
  13   9   8       24.02       22.06     73.04 o 
 -24  10   8      207.82      180.35     51.27 o 
 -22  10   8      411.42      412.50     60.38 o 
 -20  10   8      102.55       61.13     34.23 o 
 -18  10   8       67.67       82.51     34.34 o 
 -16  10   8      847.36      820.63     79.27 o 
 -14  10   8     5706.08     5927.75    147.85 o 
 -12  10   8      220.58      193.40     38.17 o 
 -10  10   8       58.48       29.38     24.01 o 
  -8  10   8        0.89      -25.28     21.05 o 
  -6  10   8     2976.91     2971.25     94.07 o 
  -4  10   8     3016.68     3244.82     89.49 o 
  -2  10   8     3900.37     3962.79    112.90 o 
   0  10   8    10749.16    10775.09    204.94 o 
   2  10   8       75.24       84.79     29.34 o 
   4  10   8      223.54      194.16     38.42 o 
   6  10   8       96.59       89.12     42.23 o 
   8  10   8     1373.56     1297.31    104.40 o 
  10  10   8      634.65      787.73    129.12 o 
  12  10   8      915.24     1056.81    144.50 o 
 -23  11   8      252.84      227.12     54.47 o 
 -21  11   8      161.66      122.86     42.00 o 
 -19  11   8      138.87      105.48     37.59 o 
 -17  11   8      295.81      301.46     46.04 o 
 -15  11   8     1564.55     1509.45     83.79 o 
 -13  11   8     1329.79     1532.57    105.49 o 
 -11  11   8       22.59       39.47     26.71 o 
  -9  11   8     2870.61     3109.73     97.88 o 
  -7  11   8      298.75      312.96     42.66 o 
  -5  11   8     1340.13     1388.15     72.43 o 
  -3  11   8     2182.96     2366.15     89.36 o 
  -1  11   8    11043.81    10870.03    222.02 o 
   1  11   8     5717.99     5977.96    168.15 o 
   3  11   8      141.04      142.58     42.27 o 
   5  11   8      819.22      757.94     74.15 o 
   7  11   8     2694.43     2544.49    139.22 o 
   9  11   8     1001.30     1114.15    112.01 o 
  11  11   8      762.93      856.56    209.47 o 
 -22  12   8        7.73       40.68     45.07 o 
 -20  12   8       15.44       25.34     36.57 o 
 -18  12   8      120.34       94.66     38.88 o 
 -16  12   8       41.69       56.49     33.86 o 
 -14  12   8       77.16      102.89     35.04 o 
 -12  12   8       30.62        8.55     29.07 o 
 -10  12   8       81.74       66.28     33.71 o 
  -8  12   8       20.89       53.93     31.70 o 
  -6  12   8      183.95      142.53     31.05 o 
  -4  12   8     2236.61     2409.53    104.30 o 
  -2  12   8     1162.56     1057.95     65.86 o 
   0  12   8      324.16      464.96     74.83 o 
   2  12   8      215.89      227.17     51.63 o 
   4  12   8        5.32      -30.74     34.36 o 
   6  12   8       17.62       51.00     43.68 o 
   8  12   8        0.46      -54.19     41.61 o 
  10  12   8       11.35      -16.68     63.91 o 
 -21  13   8      231.13      267.68     59.63 o 
 -19  13   8       31.33       97.39     45.32 o 
 -17  13   8      297.87      285.36     48.84 o 
 -15  13   8      957.45     1104.82     75.96 o 
 -13  13   8      879.60      772.95     63.77 o 
 -11  13   8      389.87      415.75     60.41 o 
  -9  13   8      957.78      935.32     71.43 o 
  -7  13   8       10.99      -12.03     30.58 o 
  -5  13   8      958.86     1049.55     83.23 o 
  -3  13   8      618.61      642.30     68.23 o 
  -1  13   8      867.67      929.82    102.90 o 
   1  13   8     1166.32     1172.81     94.94 o 
   3  13   8      647.57      598.13     75.00 o 
   5  13   8      183.62      219.20     57.48 o 
   7  13   8       26.04      -57.90     38.60 o 
   9  13   8        3.15       57.82     66.86 o 
 -20  14   8       29.21       37.84     47.02 o 
 -18  14   8       20.07        5.99     42.43 o 
 -16  14   8      992.92      991.79    101.31 o 
 -14  14   8     2103.16     2030.14     99.80 o 
 -12  14   8     1764.87     2198.55    112.12 o 
 -10  14   8      875.12      978.79    100.39 o 
  -8  14   8      682.09      741.57     94.21 o 
  -6  14   8        2.26        4.77     30.44 o 
  -4  14   8       21.66       51.28     34.10 o 
  -2  14   8      723.72      824.06     65.12 o 
   0  14   8      708.03      693.90     68.86 o 
   2  14   8       24.21       60.29     46.68 o 
   4  14   8       64.60       64.30     49.46 o 
   6  14   8      168.15       92.05     55.76 o 
   8  14   8       25.09      -14.56     64.54 o 
 -17  15   8      782.14      960.14     87.00 o 
 -15  15   8     1255.55     1391.23    101.09 o 
 -13  15   8      904.44     1022.24     85.40 o 
 -11  15   8      363.68      455.08     68.55 o 
  -9  15   8        2.42      -27.63     40.51 o 
  -7  15   8        0.09      -33.92     34.47 o 
  -5  15   8       11.56      -36.73     32.94 o 
  -3  15   8      317.17      358.64     50.91 o 
  -1  15   8      929.90      819.17     85.44 o 
   1  15   8       89.08       45.32     47.45 o 
   3  15   8        2.63       -5.62     57.13 o 
   5  15   8        7.29       17.52     55.28 o 
 -16  16   8      309.57      198.50     68.16 o 
 -14  16   8       17.49       50.20     47.20 o 
 -12  16   8       35.42       52.35     43.77 o 
 -10  16   8       57.90      -36.70     54.61 o 
  -8  16   8      153.31      114.47     55.19 o 
  -6  16   8       26.39       44.79     43.36 o 
  -4  16   8       18.73      -16.50     37.56 o 
  -2  16   8       35.52       20.95     38.49 o 
   0  16   8        9.43      -37.12     43.30 o 
   2  16   8        1.11      -35.68     46.32 o 
   4  16   8        5.24       25.26     56.18 o 
 -13  17   8      561.06      464.21     87.86 o 
 -11  17   8      507.22      388.28    136.69 o 
  -9  17   8      371.84      309.77     69.54 o 
  -7  17   8        0.15        7.86     44.37 o 
  -5  17   8       60.28      115.94     51.17 o 
  -3  17   8     1284.05     1450.38    102.08 o 
  -1  17   8      159.61      269.88     64.89 o 
   1  17   8       71.85       12.33     54.48 o 
  -6  18   8        1.02       -7.98     46.39 o 
 -29   1   9       78.86      164.30     47.08 o 
 -27   1   9      352.34      403.24     52.52 o 
 -25   1   9      415.67      432.82     46.06 o 
 -23   1   9      269.47      271.58     37.10 o 
 -21   1   9      910.75      763.29     44.11 o 
 -19   1   9     2005.26     2021.31     61.44 o 
 -17   1   9        9.42      -22.97     16.52 o 
 -15   1   9     2254.32     2140.89    100.40 o 
 -13   1   9      794.66      899.31     38.75 o 
 -11   1   9        1.23       -5.61     12.95 o 
  -9   1   9     1183.26     1296.17     41.34 o 
  -7   1   9     9721.84     9745.48    126.35 o 
  -5   1   9    12485.64    13153.77    162.26 o 
  -3   1   9     4826.05     4353.50     73.07 o 
  -1   1   9     5772.77     5977.89    109.66 o 
   1   1   9      110.84       51.89     18.46 o 
   3   1   9       29.39       24.89     16.66 o 
   5   1   9     4493.58     4586.40    103.08 o 
   7   1   9      216.71      209.99     34.18 o 
   9   1   9     3841.40     3969.37    112.94 o 
  11   1   9     1850.03     1714.37     89.27 o 
  13   1   9       23.90      -19.90     36.68 o 
  15   1   9       52.75       99.01     58.37 o 
 -28   2   9      402.84      331.70     54.32 o 
 -26   2   9     2089.72     2204.86     98.54 o 
 -24   2   9      597.15      625.81     51.13 o 
 -22   2   9        0.07       21.97     23.46 o 
 -20   2   9     2473.69     2645.97    105.42 o 
 -18   2   9     3230.54     3308.96    108.04 o 
 -16   2   9     1325.73     1333.03     53.91 o 
 -14   2   9      976.21      898.94     39.96 o 
 -12   2   9      150.25      104.31     19.47 o 
 -10   2   9      728.15      733.36     33.44 o 
  -8   2   9      210.82      134.24     18.21 o 
  -6   2   9     6941.05     6852.94    108.47 o 
  -4   2   9    29665.16    31540.84    371.81 o 
  -2   2   9     2120.41     1994.28     46.18 o 
   0   2   9      512.45      433.62     29.82 o 
   2   2   9      430.55      363.64     28.61 o 
   4   2   9     5933.68     6016.29    110.76 o 
   6   2   9      363.81      292.22     33.62 o 
   8   2   9     6878.12     7037.66    158.56 o 
  10   2   9      598.21      675.03     55.31 o 
  12   2   9      316.56      261.47     48.80 o 
  14   2   9       29.29      -39.39     40.63 o 
 -27   3   9       19.56       73.92     36.24 o 
 -25   3   9        1.59       24.02     30.03 o 
 -23   3   9      393.35      325.82     49.84 o 
 -21   3   9      690.82      543.73     42.73 o 
 -19   3   9     1261.56     1398.73     76.53 o 
 -17   3   9     1312.89     1269.33     54.66 o 
 -15   3   9     1566.41     1517.25     61.61 o 
 -13   3   9       23.97      -12.92     18.28 o 
 -11   3   9      494.51      482.66     57.12 o 
  -9   3   9     3482.71     3752.95     75.90 o 
  -7   3   9      445.67      472.90     30.93 o 
  -5   3   9     2532.50     2349.79     54.30 o 
  -3   3   9     3586.33     3725.80     75.84 o 
  -1   3   9      385.51      530.32     28.89 o 
   1   3   9      820.19      827.46     39.37 o 
   3   3   9       15.31        3.05     16.93 o 
   5   3   9       26.94       35.45     21.08 o 
   7   3   9     1753.21     1777.75     76.32 o 
   9   3   9      607.10      504.96     49.77 o 
  11   3   9      970.24     1160.65     71.51 o 
  13   3   9        0.22       45.27     50.60 o 
 -28   4   9      104.23      172.94     60.75 o 
 -26   4   9      463.79      469.05     62.58 o 
 -24   4   9       13.87       21.90     28.15 o 
 -22   4   9        2.40      -25.81     23.13 o 
 -20   4   9       19.34       -9.98     21.37 o 
 -18   4   9       11.26        1.22     23.81 o 
 -16   4   9      395.51      336.18     52.00 o 
 -14   4   9     1641.17     1569.43     67.55 o 
 -12   4   9     5456.29     6198.63    126.39 o 
 -10   4   9     8102.25     9229.90    155.45 o 
  -8   4   9      128.19      114.84     18.32 o 
  -6   4   9       23.96       15.77     12.99 o 
  -4   4   9       37.52       21.34     14.13 o 
  -2   4   9     2623.99     2385.23     69.69 o 
   0   4   9     1021.82      993.92     42.04 o 
   2   4   9      835.58      737.22     42.84 o 
   4   4   9      106.47       95.75     26.30 o 
   6   4   9      221.21      147.70     33.13 o 
   8   4   9      521.02      503.04     52.74 o 
  10   4   9        1.60      -20.82     31.60 o 
  12   4   9        8.00       -5.00     39.98 o 
  14   4   9       58.79       31.87     56.51 o 
 -27   5   9     1085.63     1140.62    100.62 o 
 -25   5   9       38.23       49.09     40.70 o 
 -23   5   9       19.79       19.64     28.69 o 
 -21   5   9      442.34      374.12     44.51 o 
 -19   5   9     3423.89     3559.08    138.57 o 
 -17   5   9     5458.04     5384.61    137.10 o 
 -15   5   9    15842.21    16872.90    308.23 o 
 -13   5   9     5815.39     5535.65    141.83 o 
 -11   5   9     1145.44     1144.83     55.91 o 
  -9   5   9       58.22       17.96     17.10 o 
  -7   5   9     2431.80     1879.88     63.30 o 
  -5   5   9     5751.72     5146.89     82.69 o 
  -3   5   9     5936.12     6044.96     97.09 o 
  -1   5   9     3315.15     3317.21     70.47 o 
   1   5   9       63.41       70.10     20.97 o 
   3   5   9        1.19       -8.08     18.66 o 
   5   5   9      149.96      180.26     39.39 o 
   7   5   9     1909.04     2090.82    103.89 o 
   9   5   9     1466.38     1822.99    102.43 o 
  11   5   9      985.00     1199.24     92.12 o 
  13   5   9      334.85      298.29    111.31 o 
 -26   6   9       63.28       -9.26     45.04 o 
 -24   6   9        3.58       24.54     38.10 o 
 -22   6   9        5.62       -7.71     26.32 o 
 -20   6   9      433.54      455.76     43.14 o 
 -18   6   9      746.22      739.77     53.84 o 
 -16   6   9     7856.38     8025.25    319.10 o 
 -14   6   9     4367.78     4664.36    120.85 o 
 -12   6   9     1995.25     1837.03    120.41 o 
 -10   6   9     1771.20     2048.98     57.68 o 
  -8   6   9      717.37      745.03     40.97 o 
  -6   6   9     2254.88     2112.15     56.51 o 
  -4   6   9     6155.66     6493.24    103.50 o 
  -2   6   9     1340.30     1240.63     36.22 o 
   0   6   9     1694.70     1725.70     64.57 o 
   2   6   9     1009.78     1065.04     56.04 o 
   4   6   9     1079.59     1254.62     81.37 o 
   6   6   9       44.63       86.10     37.34 o 
   8   6   9      936.66      870.02     89.68 o 
  10   6   9       19.18       35.94     39.79 o 
  12   6   9       35.53      102.57     56.81 o 
 -27   7   9        0.13       25.71     52.29 o 
 -25   7   9       68.40       81.12     45.06 o 
 -23   7   9      275.24      226.28     51.16 o 
 -21   7   9      352.41      348.71     42.94 o 
 -19   7   9       97.03       96.55     31.39 o 
 -17   7   9      203.87      155.63     33.22 o 
 -15   7   9        0.85        6.48     26.02 o 
 -13   7   9       80.19       87.16     28.00 o 
 -11   7   9      522.83      474.62     37.12 o 
  -9   7   9        1.97        2.52     13.92 o 
  -7   7   9       27.23       46.97     18.23 o 
  -5   7   9       35.70       48.30     13.54 o 
  -3   7   9      852.17     1023.34     47.88 o 
  -1   7   9       19.93        7.77     16.66 o 
   1   7   9      266.33      246.25     31.87 o 
   3   7   9      487.91      522.79     49.92 o 
   5   7   9     2765.66     2488.63    101.46 o 
   7   7   9      360.30      343.47     60.93 o 
   9   7   9      101.25      137.35     45.26 o 
  11   7   9       81.80       42.64     50.24 o 
  13   7   9       11.97       33.80     62.22 o 
 -26   8   9      119.83       85.06     46.38 o 
 -24   8   9       37.99       19.23     37.31 o 
 -22   8   9      294.59      203.65     51.48 o 
 -20   8   9        9.40        2.39     26.86 o 
 -18   8   9     2134.32     2253.70     79.66 o 
 -16   8   9     1478.71     1620.87     76.63 o 
 -14   8   9      391.18      427.56     42.74 o 
 -12   8   9       21.05       58.21     25.19 o 
 -10   8   9     1107.43     1067.24     57.94 o 
  -8   8   9      785.83      777.41     44.26 o 
  -6   8   9     1852.01     1724.85     53.82 o 
  -4   8   9      940.37     1009.22     43.20 o 
  -2   8   9     2256.19     2274.58     70.72 o 
   0   8   9      302.39      284.04     33.65 o 
   2   8   9      331.69      361.54     44.98 o 
   4   8   9     1044.53     1031.23     74.19 o 
   6   8   9     4973.78     5015.80    162.12 o 
   8   8   9     1238.74     1460.00     97.58 o 
  10   8   9      412.26      347.00     69.18 o 
  12   8   9       14.00       81.76     70.89 o 
 -25   9   9      292.86      256.11     55.68 o 
 -23   9   9      290.48      325.83     50.27 o 
 -21   9   9      461.78      436.32     52.58 o 
 -19   9   9     1909.04     2068.51    162.34 o 
 -17   9   9     2172.33     2233.00    103.79 o 
 -15   9   9     1608.31     1432.82    117.96 o 
 -13   9   9      153.33      159.82     32.02 o 
 -11   9   9      134.83       70.01     34.67 o 
  -9   9   9     1410.37     1523.16     68.03 o 
  -7   9   9     3835.53     4086.66    108.39 o 
  -5   9   9     2099.98     2208.15    150.90 o 
  -3   9   9     9077.42     8951.22    160.47 o 
  -1   9   9     6963.31     7051.15    150.90 o 
   1   9   9     1055.71     1104.59     69.47 o 
   3   9   9      665.59      704.72     60.12 o 
   5   9   9     3505.38     3697.14    127.72 o 
   7   9   9     1966.02     2064.58    125.73 o 
   9   9   9      219.27      278.84     64.64 o 
  11   9   9       84.92      186.10     73.53 o 
 -24  10   9       60.68       37.03     43.34 o 
 -22  10   9      133.82      107.93     39.61 o 
 -20  10   9      381.83      300.26     56.80 o 
 -18  10   9      394.76      512.19     55.20 o 
 -16  10   9       38.00       25.53     29.08 o 
 -14  10   9      158.22      114.11     31.98 o 
 -12  10   9       34.10        0.13     24.43 o 
 -10  10   9      192.45      311.23     38.19 o 
  -8  10   9     1204.12     1219.93     63.65 o 
  -6  10   9        1.76       -2.03     23.96 o 
  -4  10   9       15.95        2.58     26.49 o 
  -2  10   9      843.41      822.65     62.97 o 
   0  10   9     4264.44     4388.77    117.65 o 
   2  10   9      199.69      254.69     43.52 o 
   4  10   9      356.07      347.72     60.87 o 
   6  10   9      354.36      336.35     65.83 o 
   8  10   9       22.02       41.16     49.71 o 
  10  10   9      359.99      346.79     87.95 o 
 -23  11   9       22.87       66.64     47.55 o 
 -21  11   9      143.40      140.10     41.85 o 
 -19  11   9      164.56      204.93     42.96 o 
 -17  11   9      931.05      982.34     70.52 o 
 -15  11   9     1532.23     1467.49    101.25 o 
 -13  11   9      576.82      557.80     50.85 o 
 -11  11   9     1100.26     1005.30     62.65 o 
  -9  11   9        7.37      -33.98     26.43 o 
  -7  11   9      831.65      847.35     59.82 o 
  -5  11   9      828.23      961.39     61.65 o 
  -3  11   9     2447.87     2877.84    109.57 o 
  -1  11   9      125.17      109.43     37.89 o 
   1  11   9      788.15      725.99     61.64 o 
   3  11   9      537.59      521.36     65.04 o 
   5  11   9       88.09       76.78     42.77 o 
   7  11   9      105.10      159.10     57.14 o 
   9  11   9      171.95      194.62     80.12 o 
 -22  12   9        6.80       -6.47     43.69 o 
 -20  12   9       26.43       70.05     45.34 o 
 -18  12   9     1653.93     1745.51    108.24 o 
 -16  12   9     2245.55     2339.12    103.24 o 
 -14  12   9      507.21      549.25     59.80 o 
 -12  12   9      701.06      695.48     56.35 o 
 -10  12   9      340.81      359.26     61.83 o 
  -8  12   9     2577.53     2807.38    112.71 o 
  -6  12   9     2053.90     2118.32     90.41 o 
  -4  12   9     1237.78     1137.07     74.91 o 
  -2  12   9      431.56      490.15     57.11 o 
   0  12   9      451.66      355.68     58.57 o 
   2  12   9      298.39      174.19     55.20 o 
   4  12   9       57.87       36.86     39.61 o 
   6  12   9      233.67      216.46     66.12 o 
   8  12   9      291.66      355.28    114.96 o 
 -21  13   9        0.41      -16.09     44.31 o 
 -19  13   9       53.75      112.53     49.22 o 
 -17  13   9      595.75      622.14     63.28 o 
 -15  13   9      469.46      514.01     57.22 o 
 -13  13   9        3.74       10.64     40.71 o 
 -11  13   9      196.50       89.84     40.97 o 
  -9  13   9       69.19      108.92     39.16 o 
  -7  13   9      463.44      454.88     64.22 o 
  -5  13   9      464.10      530.16     59.70 o 
  -3  13   9     1692.31     1714.92    104.95 o 
  -1  13   9       58.13      -12.79     36.37 o 
   1  13   9       30.55        1.61     51.71 o 
   3  13   9      995.61      898.38     92.92 o 
   5  13   9     1048.85      815.03    168.18 o 
   7  13   9      665.76      797.91     97.96 o 
 -20  14   9        5.16      -23.46     43.91 o 
 -18  14   9       48.42        6.84     48.25 o 
 -16  14   9        6.89       27.66     39.24 o 
 -14  14   9        0.10       16.28     40.24 o 
 -12  14   9       98.43      115.85     48.88 o 
 -10  14   9       21.87       15.37     43.74 o 
  -8  14   9      172.80      178.40     40.90 o 
  -6  14   9      320.65      282.44     51.17 o 
  -4  14   9      308.19      308.88     47.61 o 
  -2  14   9      214.28      176.10     46.47 o 
   0  14   9      132.81      137.92     52.54 o 
   2  14   9       65.17       26.80     50.60 o 
   4  14   9        2.49       -0.64     51.12 o 
   6  14   9        3.34        5.26     57.49 o 
 -17  15   9      398.70      422.13    128.30 o 
 -15  15   9      292.50      390.85     62.41 o 
 -13  15   9      404.99      359.24     58.95 o 
 -11  15   9        7.79        2.42     45.35 o 
  -9  15   9      149.43       75.27     43.99 o 
  -7  15   9      688.36      691.02     81.73 o 
  -5  15   9      137.27      182.10     43.60 o 
  -3  15   9      390.18      409.12     62.62 o 
  -1  15   9      439.50      399.99     61.12 o 
   1  15   9       46.87       44.06     58.89 o 
   3  15   9       55.59        4.50     54.29 o 
 -14  16   9     1015.98     1150.72    230.03 o 
 -12  16   9      203.10      178.89     54.69 o 
 -10  16   9       22.79       53.38     52.97 o 
  -8  16   9       26.14       63.79     49.91 o 
  -6  16   9      527.19      597.57     69.56 o 
  -4  16   9      968.72     1006.77     78.19 o 
  -2  16   9      945.58     1075.47    102.38 o 
   0  16   9       45.58      105.61     56.03 o 
   2  16   9       45.79      -11.04     62.84 o 
 -11  17   9      203.16      238.89     74.58 o 
  -9  17   9        6.08        7.23     52.75 o 
  -7  17   9        9.26       -3.40     54.05 o 
  -5  17   9        6.29      -13.95     45.23 o 
  -3  17   9      144.38      146.09     55.01 o 
 -28   0  10      888.85      906.77    124.33 o 
 -26   0  10       33.96       49.50     50.56 o 
 -24   0  10      400.34      418.93     58.47 o 
 -22   0  10     6709.80     7123.44    208.66 o 
 -20   0  10     7233.22     8032.54    222.76 o 
 -18   0  10       33.21       75.92     33.17 o 
 -16   0  10      548.33      468.13     66.22 o 
 -14   0  10     2633.25     2782.99    103.38 o 
 -12   0  10     2275.67     2254.79     84.43 o 
 -10   0  10     6956.81     6951.41    176.66 o 
  -8   0  10    18319.29    18906.96    318.83 o 
  -6   0  10    38211.64    39919.00    626.47 o 
  -4   0  10     2887.23     2556.29     72.06 o 
  -2   0  10     5473.41     5631.34    159.41 o 
   0   0  10       44.57       19.90     26.27 o 
   2   0  10     1203.83     1331.86     69.04 o 
   4   0  10      408.03      447.35     55.42 o 
   6   0  10     3564.09     3976.18    158.15 o 
   8   0  10     2619.16     2407.04    142.00 o 
  10   0  10      853.89      651.05    148.03 o 
  12   0  10      340.33      328.84    125.95 o 
 -29   1  10      116.34       73.63     44.83 o 
 -27   1  10       26.44       26.91     36.53 o 
 -25   1  10        1.97       42.58     31.89 o 
 -23   1  10      302.84      253.84     46.74 o 
 -21   1  10     1479.31     1380.19     55.63 o 
 -19   1  10        4.71       -7.33     20.89 o 
 -17   1  10      191.54      124.73     23.80 o 
 -15   1  10      567.63      567.56     49.89 o 
 -13   1  10       21.20       16.08     17.27 o 
 -11   1  10     3481.42     3320.65     75.04 o 
  -9   1  10     4692.33     4776.79     91.20 o 
  -7   1  10    12340.15    12605.60    177.90 o 
  -5   1  10     7096.67     7359.19    110.06 o 
  -3   1  10       10.33       -0.21     14.07 o 
  -1   1  10      237.20      334.08     29.81 o 
   1   1  10      616.95      603.67     39.18 o 
   3   1  10       76.24       28.54     19.57 o 
   5   1  10      885.38      910.88     60.07 o 
   7   1  10     4917.00     4804.14    125.85 o 
   9   1  10      509.45      401.62     50.58 o 
  11   1  10        7.67       35.61     40.35 o 
  13   1  10       93.00      171.33     58.61 o 
 -28   2  10        6.95      -24.05     38.18 o 
 -26   2  10      102.54      138.72     37.71 o 
 -24   2  10       30.48       22.70     26.64 o 
 -22   2  10      423.48      326.81     36.26 o 
 -20   2  10        1.01      -14.47     19.37 o 
 -18   2  10        6.36      -25.18     20.47 o 
 -16   2  10       90.04       56.44     22.90 o 
 -14   2  10       53.63       75.85     20.44 o 
 -12   2  10       43.48       -3.35     15.74 o 
 -10   2  10      740.21      764.85     36.69 o 
  -8   2  10     2665.99     2911.22     67.10 o 
  -6   2  10       25.16        6.16     14.66 o 
  -4   2  10     1130.38     1116.23     55.99 o 
  -2   2  10     1610.99     1575.56     61.86 o 
   0   2  10       47.38       49.91     21.39 o 
   2   2  10      340.76      342.51     39.65 o 
   4   2  10     1764.45     1780.16     81.99 o 
   6   2  10     1433.01     1210.98     87.93 o 
   8   2  10      117.33       88.61     34.95 o 
  10   2  10        0.37       49.73     36.71 o 
  12   2  10        1.93       15.28     49.39 o 
 -27   3  10      160.51      182.07     44.17 o 
 -25   3  10       57.81       11.08     32.73 o 
 -23   3  10       65.08       88.10     43.21 o 
 -21   3  10      476.76      447.29     45.10 o 
 -19   3  10     1145.22     1160.25     93.47 o 
 -17   3  10     2013.40     2040.75     76.23 o 
 -15   3  10      104.68       67.98     23.22 o 
 -13   3  10        4.47      -10.59     17.55 o 
 -11   3  10     2313.73     1935.87     55.66 o 
  -9   3  10     4077.35     3980.58     78.21 o 
  -7   3  10     9793.55    10106.27    150.87 o 
  -5   3  10     5861.21     6137.66    103.98 o 
  -3   3  10      151.01      122.40     20.54 o 
  -1   3  10     1016.22     1089.39     50.94 o 
   1   3  10      879.60      870.72     46.04 o 
   3   3  10     4341.99     4430.49    161.17 o 
   5   3  10      392.57      436.68     63.34 o 
   7   3  10     2062.51     2037.16    113.67 o 
   9   3  10      382.24      433.48     58.40 o 
  11   3  10       89.98      163.90     44.08 o 
  13   3  10       14.76       83.44     79.62 o 
 -28   4  10      121.40      155.34     61.97 o 
 -26   4  10      109.71       73.11     36.84 o 
 -24   4  10      122.15      113.79     33.89 o 
 -22   4  10     1194.23     1162.02     66.10 o 
 -20   4  10     2496.94     2489.55    102.71 o 
 -18   4  10     4096.50     4106.11    198.79 o 
 -16   4  10     3643.03     3539.27     98.14 o 
 -14   4  10      654.36      778.11     55.56 o 
 -12   4  10      775.91      769.41     38.95 o 
 -10   4  10      465.16      619.70     35.69 o 
  -8   4  10     4598.15     4541.75     85.90 o 
  -6   4  10     9597.97     9659.36    147.09 o 
  -4   4  10      808.25      666.07     34.20 o 
  -2   4  10      591.83      636.34     49.01 o 
   0   4  10     5193.55     5105.59    103.62 o 
   2   4  10     1976.17     1764.12     71.28 o 
   4   4  10     1336.22     1345.13     75.26 o 
   6   4  10     1516.69     1757.64    111.34 o 
   8   4  10      167.35      180.31     42.76 o 
  10   4  10       13.01       11.03     37.07 o 
  12   4  10       47.33       29.09     53.52 o 
 -27   5  10       80.81       -3.68     48.27 o 
 -25   5  10       89.35       45.65     32.05 o 
 -23   5  10      427.24      395.07     58.57 o 
 -21   5  10      213.58      129.67     32.83 o 
 -19   5  10      278.74      267.67     39.19 o 
 -17   5  10      184.79      182.65     32.85 o 
 -15   5  10      981.20      985.70     66.18 o 
 -13   5  10       27.05       22.77     21.63 o 
 -11   5  10     6138.17     6684.36    137.23 o 
  -9   5  10      186.87      157.56     23.79 o 
  -7   5  10     1378.98     1500.03     45.95 o 
  -5   5  10        6.50       24.01     14.06 o 
  -3   5  10        5.69        7.30     15.64 o 
  -1   5  10     1321.65     1294.83     53.04 o 
   1   5  10      665.46      583.23     39.87 o 
   3   5  10      195.69      207.60     37.24 o 
   5   5  10       86.25       94.58     35.65 o 
   7   5  10      184.70      188.83     48.36 o 
   9   5  10      264.47      227.56     58.23 o 
  11   5  10        0.77      -59.68     46.62 o 
 -26   6  10       78.66       89.44     53.66 o 
 -24   6  10      470.65      443.58     48.92 o 
 -22   6  10        2.65       44.05     28.38 o 
 -20   6  10      845.51      790.07     54.94 o 
 -18   6  10     2118.06     1948.41     85.16 o 
 -16   6  10     2526.96     2614.45    102.87 o 
 -14   6  10      139.59      168.65     32.08 o 
 -12   6  10       81.53       52.21     22.23 o 
 -10   6  10     1815.75     1722.58     62.59 o 
  -8   6  10     1371.84     1217.29     52.84 o 
  -6   6  10     1715.20     1676.07     48.80 o 
  -4   6  10      107.59       62.40     17.34 o 
  -2   6  10      881.11      796.81     40.84 o 
   0   6  10      434.32      477.76     39.66 o 
   2   6  10      362.15      352.95     46.52 o 
   4   6  10     5192.57     4662.04    151.53 o 
   6   6  10      731.75     1029.43    146.03 o 
   8   6  10      174.59      196.85     50.35 o 
  10   6  10        9.82       14.18     49.54 o 
  12   6  10        5.32       31.15     66.93 o 
 -27   7  10        9.00       -8.04     47.43 o 
 -25   7  10       84.29       33.13     40.33 o 
 -23   7  10     1877.70     1923.13     94.87 o 
 -21   7  10     1254.54     1335.54     72.89 o 
 -19   7  10     3993.30     4026.12    122.41 o 
 -17   7  10     1917.48     2152.46     89.29 o 
 -15   7  10      156.97      124.15     35.21 o 
 -13   7  10        1.20        8.87     23.59 o 
 -11   7  10     1605.55     1723.31     71.56 o 
  -9   7  10     2800.29     2565.85     70.52 o 
  -7   7  10     4636.87     4806.69     96.16 o 
  -5   7  10      599.56      463.46     29.46 o 
  -3   7  10       91.52       72.80     19.82 o 
  -1   7  10       42.35       17.14     24.47 o 
   1   7  10     1803.56     1941.50     90.98 o 
   3   7  10     2353.63     2719.27    181.01 o 
   5   7  10     5569.51     5737.52    175.81 o 
   7   7  10      814.97      897.33     80.40 o 
   9   7  10      325.28      358.42     61.36 o 
  11   7  10       11.49       -9.14     60.72 o 
 -26   8  10      107.95       68.07     46.13 o 
 -24   8  10       43.37       16.60     39.62 o 
 -22   8  10     1372.02     1321.99     82.00 o 
 -20   8  10      136.50       66.41     31.61 o 
 -18   8  10      466.72      444.91     47.43 o 
 -16   8  10       11.86       32.50     28.69 o 
 -14   8  10     1446.82     1328.14     69.99 o 
 -12   8  10       78.33       93.88     28.86 o 
 -10   8  10     1500.43     1554.26     66.03 o 
  -8   8  10     2830.66     3038.55     84.02 o 
  -6   8  10      235.13      198.64     22.48 o 
  -4   8  10      102.02       80.01     19.15 o 
  -2   8  10      718.82      744.97     74.43 o 
   0   8  10      603.17      602.47     66.71 o 
   2   8  10       34.28       54.31     33.55 o 
   4   8  10      531.35      515.61     56.36 o 
   6   8  10      656.90      532.85     71.81 o 
   8   8  10       48.75       62.72     43.98 o 
  10   8  10       33.84        3.15     62.14 o 
 -25   9  10      261.60      129.80     49.72 o 
 -23   9  10        8.09       80.25     37.69 o 
 -21   9  10        3.72       -4.60     32.12 o 
 -19   9  10      756.77      787.22     55.64 o 
 -17   9  10      510.72      556.35     53.02 o 
 -15   9  10      443.56      490.26     47.03 o 
 -13   9  10     1171.93     1315.15     86.52 o 
 -11   9  10      358.40      335.21     39.16 o 
  -9   9  10        8.29      -29.77     21.84 o 
  -7   9  10      502.23      401.08     42.48 o 
  -5   9  10     1722.56     1693.11     63.94 o 
  -3   9  10       46.55       44.81     21.92 o 
  -1   9  10       59.13       90.88     32.57 o 
   1   9  10      302.01      263.53     43.59 o 
   3   9  10      722.18      752.83     65.18 o 
   5   9  10      600.94      552.22     75.67 o 
   7   9  10      578.74      549.31     78.59 o 
   9   9  10        2.18       15.49     62.06 o 
 -24  10  10        9.70        9.85     40.54 o 
 -22  10  10      260.96      184.48     49.45 o 
 -20  10  10     1405.06     1328.60    121.62 o 
 -18  10  10     1166.38     1324.86     78.21 o 
 -16  10  10     2118.88     2263.53    118.83 o 
 -14  10  10      208.24      246.88     49.23 o 
 -12  10  10     1226.69     1246.19     69.09 o 
 -10  10  10     2467.57     2692.56     94.58 o 
  -8  10  10      221.35      318.58     42.16 o 
  -6  10  10      389.50      384.91     43.74 o 
  -4  10  10     3373.17     3348.12    117.71 o 
  -2  10  10      475.81      450.31     54.49 o 
   0  10  10        0.82       -9.08     29.03 o 
   2  10  10      634.51      663.82     62.56 o 
   4  10  10      684.68      749.25     68.24 o 
   6  10  10      980.40     1076.48    100.02 o 
   8  10  10      302.85      334.77     84.91 o 
 -23  11  10        8.96        2.31     41.87 o 
 -21  11  10      639.62      657.24     70.45 o 
 -19  11  10      869.24      881.23     70.50 o 
 -17  11  10      466.16      530.53     60.40 o 
 -15  11  10      217.18      197.42     56.53 o 
 -13  11  10        0.51       12.20     29.69 o 
 -11  11  10     4966.22     5110.38    207.36 o 
  -9  11  10     1179.42     1408.70    102.19 o 
  -7  11  10     1651.82     1782.05     98.70 o 
  -5  11  10      992.14     1073.14     67.34 o 
  -3  11  10     2747.27     2690.93    127.74 o 
  -1  11  10      179.74      133.53     49.01 o 
   1  11  10     1802.23     1775.32    108.27 o 
   3  11  10     1319.00     1278.64    134.08 o 
   5  11  10      465.84      507.34     82.14 o 
   7  11  10       41.38       42.39     54.68 o 
 -22  12  10       34.85       48.23     44.71 o 
 -20  12  10        3.55      -14.13     38.93 o 
 -18  12  10        2.18      -23.15     34.68 o 
 -16  12  10       99.66       54.38     39.04 o 
 -14  12  10      101.70      138.02     43.41 o 
 -12  12  10     1584.28     1487.33     90.10 o 
 -10  12  10      281.03      192.50     72.03 o 
  -8  12  10       24.40       30.70     32.68 o 
  -6  12  10        0.89      -29.80     30.46 o 
  -4  12  10      234.57      216.74     50.94 o 
  -2  12  10      295.79      236.40     64.08 o 
   0  12  10       26.48       35.96     53.11 o 
   2  12  10      163.46      131.28     66.40 o 
   4  12  10      156.88      145.77     52.87 o 
   6  12  10      244.61      206.47     64.69 o 
 -21  13  10      126.32      146.53     50.96 o 
 -19  13  10      228.53      162.18     59.72 o 
 -17  13  10       64.87       44.61     40.31 o 
 -15  13  10       16.53       21.94     38.87 o 
 -13  13  10      407.75      283.42     58.91 o 
 -11  13  10       47.89       25.50     38.61 o 
  -9  13  10      711.02      695.01     76.58 o 
  -7  13  10      869.17      996.76     73.98 o 
  -5  13  10       68.37       87.00     39.45 o 
  -3  13  10      451.41      488.20     70.60 o 
  -1  13  10      105.21      102.32     60.23 o 
   1  13  10      189.20      141.17     53.86 o 
   3  13  10      303.37      288.24     75.05 o 
   5  13  10      420.51      537.28     82.71 o 
 -18  14  10      329.53      328.40     62.67 o 
 -16  14  10      332.83      468.90     80.66 o 
 -14  14  10       19.22       30.45     45.86 o 
 -12  14  10       83.30      152.14     54.23 o 
 -10  14  10     1180.19     1155.36     80.56 o 
  -8  14  10     1688.38     1945.27     97.30 o 
  -6  14  10      386.60      388.97     58.46 o 
  -4  14  10     1568.26     1433.53    108.93 o 
  -2  14  10      393.89      298.67     97.11 o 
   0  14  10      194.82       87.62     56.11 o 
   2  14  10      254.81      190.28     65.82 o 
   4  14  10      669.20      882.92    100.16 o 
 -17  15  10       80.24      116.34     55.95 o 
 -15  15  10       63.74       42.11     53.14 o 
 -13  15  10        0.64      -14.03     47.74 o 
 -11  15  10        2.23      -21.48     45.24 o 
  -9  15  10       78.01       53.11     41.82 o 
  -7  15  10       39.53       87.93     48.13 o 
  -5  15  10     1011.86     1030.09     98.46 o 
  -3  15  10      295.69      363.47     72.15 o 
  -1  15  10       30.92       93.81     50.89 o 
   1  15  10       18.41       16.65     56.34 o 
 -14  16  10        1.89       -8.28     52.40 o 
 -12  16  10      240.14      233.74     65.78 o 
 -10  16  10      174.01      169.89     78.97 o 
  -8  16  10      142.08      165.06     59.80 o 
  -6  16  10        4.11       -6.08     46.19 o 
  -4  16  10      412.18      269.16     66.73 o 
  -2  16  10      179.97      129.41     73.39 o 
 -29   1  11        9.45       -2.05     44.79 o 
 -27   1  11        7.08       13.16     40.05 o 
 -25   1  11       27.70       38.48     31.74 o 
 -23   1  11      835.36      886.36     56.84 o 
 -21   1  11     3334.17     3468.30    104.24 o 
 -19   1  11     1417.18     1552.10     78.58 o 
 -17   1  11      465.56      484.36     47.45 o 
 -15   1  11       14.56       18.34     21.71 o 
 -13   1  11      891.44      992.67     50.32 o 
 -11   1  11    15386.06    15421.75    256.91 o 
  -9   1  11    10394.61    10544.96    157.58 o 
  -7   1  11     4637.46     4676.56     87.23 o 
  -5   1  11       99.87       84.03     18.40 o 
  -3   1  11      994.32     1200.91     52.58 o 
  -1   1  11      665.00      673.33     53.66 o 
   1   1  11     1860.96     2013.08     70.37 o 
   3   1  11       27.65       -0.21     23.71 o 
   5   1  11      689.04      624.65     58.15 o 
   7   1  11      127.50       77.87     37.39 o 
   9   1  11      274.10      207.90     49.70 o 
  11   1  11      361.58      423.31     81.87 o 
 -28   2  11       16.66       18.98     43.10 o 
 -26   2  11      769.47      866.48     68.93 o 
 -24   2  11     2478.01     2586.26    104.60 o 
 -22   2  11     3797.14     4203.36    117.67 o 
 -20   2  11     1802.24     1843.13     77.95 o 
 -18   2  11      410.60      471.78     43.13 o 
 -16   2  11     1864.99     2010.04     76.01 o 
 -14   2  11     3696.88     3783.34    109.75 o 
 -12   2  11     1900.42     1959.85     58.21 o 
 -10   2  11     7711.46     8203.04    144.41 o 
  -8   2  11     5780.53     5923.15    134.96 o 
  -6   2  11     1550.07     1513.07     48.33 o 
  -4   2  11      113.35      118.57     23.06 o 
  -2   2  11     1606.80     1489.97     59.43 o 
   0   2  11     3956.23     3897.63    104.53 o 
   2   2  11      811.46      809.05     54.85 o 
   4   2  11     1872.97     2214.25     95.34 o 
   6   2  11     1272.68     1338.12    113.35 o 
   8   2  11      113.94       68.61     37.70 o 
  10   2  11      679.32      712.21    115.58 o 
  12   2  11      187.43      289.83     76.74 o 
 -27   3  11       20.01       14.59     36.22 o 
 -25   3  11       16.03       34.21     32.03 o 
 -23   3  11      139.28      130.35     35.18 o 
 -21   3  11       17.87      -35.70     25.12 o 
 -19   3  11      504.22      336.08     39.97 o 
 -17   3  11      292.15      210.42     45.68 o 
 -15   3  11     2140.73     2367.77     87.40 o 
 -13   3  11     2944.45     2900.03     82.34 o 
 -11   3  11      838.03      873.26     65.58 o 
  -9   3  11     2779.68     2610.44     66.16 o 
  -7   3  11      114.63       74.32     18.74 o 
  -5   3  11       26.38       25.95     16.99 o 
  -3   3  11     3580.39     3620.26     90.06 o 
  -1   3  11      810.53      890.66     50.50 o 
   1   3  11        3.05        9.81     23.70 o 
   3   3  11      626.32      652.78     70.36 o 
   5   3  11     2876.31     2912.84    111.78 o 
   7   3  11       17.97       -2.26     32.67 o 
   9   3  11      131.82       47.99     40.49 o 
  11   3  11       27.43       90.26     66.85 o 
 -28   4  11      318.93      303.81     58.16 o 
 -26   4  11      413.25      392.98     58.16 o 
 -24   4  11      246.02      174.64     37.87 o 
 -22   4  11       37.48        5.21     27.45 o 
 -20   4  11      110.63       89.53     30.51 o 
 -18   4  11      362.45      333.87     38.35 o 
 -16   4  11     3213.93     3027.24     98.05 o 
 -14   4  11      983.44      921.07     52.48 o 
 -12   4  11     7759.77     8222.10    151.52 o 
 -10   4  11      351.87      314.96     27.68 o 
  -8   4  11      416.14      468.58     29.81 o 
  -6   4  11      100.32      109.87     20.12 o 
  -4   4  11       21.87       14.73     17.92 o 
  -2   4  11        1.03       -3.21     19.62 o 
   0   4  11     2513.79     2470.12     77.70 o 
   2   4  11     3782.14     3667.83    117.62 o 
   4   4  11       18.83       11.69     33.47 o 
   6   4  11       14.96      -13.68     31.95 o 
   8   4  11      129.76      113.03     42.35 o 
  10   4  11      154.65      179.16     71.97 o 
 -27   5  11       70.50       58.43     47.75 o 
 -25   5  11      728.99      735.97     60.48 o 
 -23   5  11      365.60      390.93     46.28 o 
 -21   5  11      772.90      876.04     64.55 o 
 -19   5  11      137.35      101.05     33.00 o 
 -17   5  11      635.81      650.33     50.06 o 
 -15   5  11        4.99        9.76     24.29 o 
 -13   5  11     2929.34     2944.35     87.08 o 
 -11   5  11      478.79      451.33     35.58 o 
  -9   5  11      873.47      866.24     45.76 o 
  -7   5  11      169.64      127.72     20.03 o 
  -5   5  11      313.94      291.01     26.64 o 
  -3   5  11      398.99      425.85     36.74 o 
  -1   5  11     2471.15     2562.52     89.46 o 
   1   5  11     7162.03     7472.04    166.65 o 
   3   5  11     5088.50     5013.56    144.43 o 
   5   5  11      333.84      404.75     51.98 o 
   7   5  11       43.45      113.96     44.55 o 
   9   5  11      181.75      156.83     57.50 o 
  11   5  11       47.22       68.87     65.29 o 
 -26   6  11      235.58      203.29     64.13 o 
 -24   6  11      296.53      271.50     43.03 o 
 -22   6  11       77.73      108.34     33.97 o 
 -20   6  11      291.04      239.50     41.57 o 
 -18   6  11      741.07      721.72     63.54 o 
 -16   6  11     1617.58     1464.17    127.18 o 
 -14   6  11     1715.45     1579.28     88.01 o 
 -12   6  11     1382.57     1260.19     64.63 o 
 -10   6  11     2475.54     2453.44     72.43 o 
  -8   6  11     1962.19     1933.00     61.25 o 
  -6   6  11      593.55      625.79     33.87 o 
  -4   6  11      104.75       77.66     22.10 o 
  -2   6  11     2349.33     2148.79     70.84 o 
   0   6  11     3217.64     3461.34    114.81 o 
   2   6  11     4888.40     4504.53    135.51 o 
   4   6  11     1744.03     1696.97    102.91 o 
   6   6  11       12.06       11.62     41.49 o 
   8   6  11        6.74       49.99     44.23 o 
  10   6  11        1.25       17.64     54.62 o 
 -27   7  11        1.90      -32.99     50.29 o 
 -25   7  11       14.37       99.07     48.53 o 
 -23   7  11      133.05       88.90     33.94 o 
 -21   7  11     1614.62     1371.98     76.60 o 
 -19   7  11     1194.81     1268.08     75.47 o 
 -17   7  11       64.68      123.10     35.33 o 
 -15   7  11        7.36        7.09     26.18 o 
 -13   7  11       46.88       57.48     27.08 o 
 -11   7  11       56.22       40.38     25.56 o 
  -9   7  11      144.02      139.70     24.08 o 
  -7   7  11      395.94      273.06     26.57 o 
  -5   7  11      533.22      624.09     51.85 o 
  -3   7  11      548.91      435.41     33.27 o 
  -1   7  11      158.53      126.62     33.44 o 
   1   7  11      216.50      168.96     38.89 o 
   3   7  11       30.52       44.92     35.48 o 
   5   7  11       62.29       69.70     42.35 o 
   7   7  11       85.10       77.28     47.52 o 
   9   7  11       37.81       55.63     56.90 o 
 -26   8  11      222.35      244.86     57.84 o 
 -24   8  11      194.71      225.20     56.02 o 
 -22   8  11     1131.66     1254.09     74.51 o 
 -20   8  11     2332.80     2356.57    101.66 o 
 -18   8  11     1461.83     1471.00    102.59 o 
 -16   8  11      205.39      234.94     43.06 o 
 -14   8  11     1187.36     1198.52     69.03 o 
 -12   8  11     2397.63     2279.59     80.39 o 
 -10   8  11     2912.66     2877.93     85.95 o 
  -8   8  11     1900.50     1869.04     55.94 o 
  -6   8  11     1071.37     1083.78     47.91 o 
  -4   8  11      123.20      109.39     23.49 o 
  -2   8  11      345.53      301.20     42.70 o 
   0   8  11      673.93      636.15     58.99 o 
   2   8  11     1185.19     1327.68     82.42 o 
   4   8  11     2239.32     2127.46    114.83 o 
   6   8  11      504.27      512.76     69.25 o 
   8   8  11       47.37       74.14     68.85 o 
 -25   9  11      104.23      115.72     50.60 o 
 -23   9  11     1147.29     1095.33     96.66 o 
 -21   9  11      147.86      251.32     42.46 o 
 -19   9  11      676.94      722.11     57.20 o 
 -17   9  11      162.63      166.71     39.74 o 
 -15   9  11     2627.00     2578.22    100.09 o 
 -13   9  11     3607.20     3624.54    113.69 o 
 -11   9  11     2954.26     3178.92    103.75 o 
  -9   9  11     1251.11     1360.84     65.27 o 
  -7   9  11       40.44       67.24     33.14 o 
  -5   9  11     1830.90     1863.55    112.96 o 
  -3   9  11     1058.70     1061.91     62.96 o 
  -1   9  11      495.17      450.23     61.62 o 
   1   9  11      400.06      452.49     56.22 o 
   3   9  11     2092.71     2404.17    178.33 o 
   5   9  11       44.72       92.97     49.81 o 
   7   9  11       84.10       39.16     61.92 o 
 -24  10  11        1.00       -2.79     41.95 o 
 -22  10  11        8.51       24.39     40.64 o 
 -20  10  11       15.74        2.09     31.75 o 
 -18  10  11      219.03      160.57     48.81 o 
 -16  10  11       45.03       52.87     32.49 o 
 -14  10  11      663.00      649.39     66.53 o 
 -12  10  11      835.01      802.84     59.45 o 
 -10  10  11      526.33      560.35     63.33 o 
  -8  10  11        3.37       -7.42     28.22 o 
  -6  10  11       72.36       54.27     30.25 o 
  -4  10  11      713.07      634.71     68.60 o 
  -2  10  11        2.58        7.46     33.74 o 
   0  10  11      162.33      101.48     39.05 o 
   2  10  11      601.09      512.81     58.34 o 
   4  10  11       57.68       44.62     42.68 o 
   6  10  11      152.59       43.76     60.64 o 
 -23  11  11        6.63       88.41     46.86 o 
 -21  11  11        5.43       42.06     42.56 o 
 -19  11  11       24.06        3.27     34.89 o 
 -17  11  11       54.59       19.29     33.82 o 
 -15  11  11        0.21      -11.78     30.84 o 
 -13  11  11      145.69       97.73     36.21 o 
 -11  11  11      217.92      281.60     48.19 o 
  -9  11  11      264.64      340.80     45.59 o 
  -7  11  11      268.98      244.75     65.37 o 
  -5  11  11       27.22       -3.79     33.39 o 
  -3  11  11      261.42      192.77     53.69 o 
  -1  11  11     1295.18     1375.94    109.44 o 
   1  11  11       45.47       40.13     37.52 o 
   3  11  11     1026.21      767.62     89.45 o 
   5  11  11       53.81       58.69     55.06 o 
 -22  12  11      146.41      216.30     55.33 o 
 -20  12  11      241.36      305.10     56.88 o 
 -18  12  11       46.17       14.61     40.31 o 
 -16  12  11      261.88      246.75     62.50 o 
 -14  12  11       34.24       64.37     40.45 o 
 -12  12  11     1905.36     2181.55    109.12 o 
 -10  12  11     1550.23     1713.76    105.18 o 
  -8  12  11     1113.23     1205.12     76.54 o 
  -6  12  11       57.52      -22.45     35.12 o 
  -4  12  11        2.11      -19.16     41.36 o 
  -2  12  11      585.03      566.56     78.23 o 
   0  12  11      561.96      752.18     88.60 o 
   2  12  11      947.91      944.10     96.28 o 
   4  12  11      927.65      981.51    105.05 o 
 -19  13  11      316.37      282.05     58.89 o 
 -17  13  11        2.54       45.07     42.07 o 
 -15  13  11       22.56       60.18     47.23 o 
 -13  13  11      473.75      520.21     92.51 o 
 -11  13  11     1165.54     1216.21     88.21 o 
  -9  13  11      945.71     1093.08     76.29 o 
  -7  13  11      151.58      155.52     48.77 o 
  -5  13  11       90.60       44.34     48.94 o 
  -3  13  11      287.72      245.52     61.51 o 
  -1  13  11      192.77      246.00     64.71 o 
   1  13  11      218.82      213.20     67.61 o 
   3  13  11      704.38      573.00     87.65 o 
 -18  14  11       94.64      126.59     58.37 o 
 -16  14  11       59.58       34.02     52.68 o 
 -14  14  11       47.27       53.56     51.77 o 
 -12  14  11       15.00      -10.68     40.22 o 
 -10  14  11       14.11       41.69     39.85 o 
  -8  14  11       99.68       64.76     41.79 o 
  -6  14  11       19.52        8.93     51.78 o 
  -4  14  11      141.89       81.27     60.84 o 
  -2  14  11      153.60       85.36     57.03 o 
   0  14  11       11.00      -30.20     57.08 o 
   2  14  11        8.02      -27.31     55.36 o 
 -15  15  11      108.11       31.62     49.19 o 
 -13  15  11      290.56      293.98     67.84 o 
 -11  15  11      247.80      260.53     77.28 o 
  -9  15  11      512.12      612.55     73.28 o 
  -7  15  11      685.64      797.71     92.47 o 
  -5  15  11      624.27      647.81     84.79 o 
  -3  15  11      542.34      397.18     90.66 o 
  -1  15  11      143.57      110.03     63.78 o 
 -12  16  11      292.52      262.92     63.22 o 
 -10  16  11      208.40      174.41     65.14 o 
  -8  16  11      532.97      568.71     74.27 o 
  -6  16  11      311.36      247.02     70.17 o 
 -28   0  12      192.05      181.54    145.91 o 
 -26   0  12      258.87      372.84    104.04 o 
 -24   0  12     3626.19     3376.63    245.51 o 
 -22   0  12       80.93      122.30     53.74 o 
 -20   0  12      447.06      446.40     71.81 o 
 -18   0  12     1065.45     1098.35    174.41 o 
 -16   0  12      400.41      427.95     80.49 o 
 -14   0  12      331.44      359.56     58.73 o 
 -12   0  12       73.92       60.93     36.34 o 
 -10   0  12      261.24      267.22     42.06 o 
  -8   0  12       67.61       76.84     31.37 o 
  -6   0  12      292.01      174.69     47.57 o 
  -4   0  12       52.60       49.21     35.32 o 
  -2   0  12     1364.66     1154.93     97.07 o 
   0   0  12     2301.33     2590.74    144.09 o 
   2   0  12       10.43        5.80     40.48 o 
   4   0  12      478.97      273.59     64.08 o 
   6   0  12      670.29      742.95    137.95 o 
   8   0  12      871.91      934.93    336.49 o 
  10   0  12      353.90      296.22    149.33 o 
 -27   1  12       46.04       67.21     48.99 o 
 -25   1  12      869.07      859.68     62.57 o 
 -23   1  12     1340.62     1450.16     82.57 o 
 -21   1  12     1084.46     1035.60     62.90 o 
 -19   1  12      351.18      258.82     36.75 o 
 -17   1  12       71.20       23.81     27.03 o 
 -15   1  12     2339.76     2447.55    104.25 o 
 -13   1  12     6330.68     6399.14    166.23 o 
 -11   1  12     3514.20     3664.60    100.73 o 
  -9   1  12     2097.49     2107.19     87.24 o 
  -7   1  12     2148.59     2217.89     69.50 o 
  -5   1  12      681.82      648.18     51.42 o 
  -3   1  12      396.50      359.85     58.55 o 
  -1   1  12     1027.62     1020.29     66.16 o 
   1   1  12       87.68       52.22     31.10 o 
   3   1  12      347.35      385.99     70.22 o 
   5   1  12     1049.95      909.74     94.23 o 
   7   1  12       41.97      105.67     50.63 o 
   9   1  12      233.64      128.37     84.46 o 
 -28   2  12       79.25      107.69     48.12 o 
 -26   2  12       88.39       29.82     33.91 o 
 -24   2  12       13.25        3.97     28.64 o 
 -22   2  12      461.43      399.87     46.11 o 
 -20   2  12      105.15       48.67     29.17 o 
 -18   2  12       20.90        1.88     23.56 o 
 -16   2  12      393.00      463.70     43.24 o 
 -14   2  12      121.76      110.13     27.91 o 
 -12   2  12      124.78      139.97     23.55 o 
 -10   2  12       10.98      -12.78     16.84 o 
  -8   2  12       30.80       20.13     18.06 o 
  -6   2  12      668.66      805.29     52.76 o 
  -4   2  12      525.04      605.56     57.61 o 
  -2   2  12      765.53      790.05     49.50 o 
   0   2  12      251.29      210.24     35.15 o 
   2   2  12     1352.12     1278.12     94.03 o 
   4   2  12      589.52      600.18     62.31 o 
   6   2  12       81.04       57.42     37.32 o 
   8   2  12      100.86       -2.04     47.82 o 
  10   2  12      376.07      205.90     76.72 o 
 -27   3  12      534.36      507.09     56.02 o 
 -25   3  12     1521.59     1519.31     81.01 o 
 -23   3  12     1865.26     1968.56     82.37 o 
 -21   3  12      412.85      325.23     41.90 o 
 -19   3  12       50.27       16.82     26.70 o 
 -17   3  12      646.18      590.18     47.78 o 
 -15   3  12     8456.53     8671.23    289.52 o 
 -13   3  12     2019.30     1954.23     72.70 o 
 -11   3  12     2223.72     1891.16     61.80 o 
  -9   3  12     1407.83     1500.15     53.50 o 
  -7   3  12      609.96      665.97     39.12 o 
  -5   3  12     1463.26     1334.09     60.49 o 
  -3   3  12     8664.21     9102.98    171.29 o 
  -1   3  12     8656.88     9021.62    173.95 o 
   1   3  12      104.49      103.32     34.03 o 
   3   3  12     2182.92     2424.59    105.19 o 
   5   3  12        4.01       17.82     34.64 o 
   7   3  12      546.24      507.37     60.35 o 
   9   3  12      557.15      634.30    100.33 o 
 -28   4  12      186.59      106.92     50.60 o 
 -26   4  12      507.20      530.33     54.85 o 
 -24   4  12      857.36      968.69     66.44 o 
 -22   4  12      231.80      230.87     45.69 o 
 -20   4  12       36.08        4.26     28.36 o 
 -18   4  12     2077.95     2139.58     84.84 o 
 -16   4  12     8425.09     8477.11    189.58 o 
 -14   4  12      150.09       94.63     27.48 o 
 -12   4  12     3019.71     3053.69     82.68 o 
 -10   4  12       90.41       90.43     20.71 o 
  -8   4  12      814.98      812.87     40.56 o 
  -6   4  12     1151.40     1132.06     49.99 o 
  -4   4  12     5536.47     5272.34    118.35 o 
  -2   4  12     6912.62     7178.42    145.81 o 
   0   4  12     2490.23     2420.33     91.57 o 
   2   4  12     1699.15     1803.77     91.74 o 
   4   4  12      106.85      115.62     38.85 o 
   6   4  12      122.04       87.15     42.47 o 
   8   4  12      203.38      305.70     62.12 o 
 -27   5  12       73.04       80.84     42.49 o 
 -25   5  12        7.33      -40.08     29.79 o 
 -23   5  12      149.24      103.87     34.26 o 
 -21   5  12       18.77        1.57     28.67 o 
 -19   5  12      276.57      216.88     36.44 o 
 -17   5  12     4270.15     4088.02    121.23 o 
 -15   5  12     4183.95     4366.47    112.68 o 
 -13   5  12       13.33       19.86     22.04 o 
 -11   5  12        0.85       18.28     19.42 o 
  -9   5  12     1128.67     1057.24     47.16 o 
  -7   5  12        0.07       -1.43     16.45 o 
  -5   5  12      521.25      494.36     41.04 o 
  -3   5  12      160.23      122.43     26.87 o 
  -1   5  12      556.92      496.95     47.59 o 
   1   5  12       13.56        1.64     31.26 o 
   3   5  12       50.71       40.27     35.76 o 
   5   5  12      107.20      101.73     41.34 o 
   7   5  12        0.14      -44.35     46.96 o 
   9   5  12      104.79      136.58     75.31 o 
 -26   6  12      124.68      133.16     44.78 o 
 -24   6  12       37.97       10.11     31.83 o 
 -22   6  12      253.86      213.24     42.62 o 
 -20   6  12        3.05       11.18     29.89 o 
 -18   6  12      627.29      420.46     45.19 o 
 -16   6  12      797.61      973.00     65.73 o 
 -14   6  12     1821.51     1959.48     76.85 o 
 -12   6  12     1375.20     1338.58     63.70 o 
 -10   6  12        2.96        3.41     20.36 o 
  -8   6  12      247.87      206.19     25.94 o 
  -6   6  12     1212.12     1230.51     63.85 o 
  -4   6  12      676.16      675.28     51.02 o 
  -2   6  12     1462.71     1434.52     72.61 o 
   0   6  12      855.92     1001.17     69.38 o 
   2   6  12      423.95      410.11     72.20 o 
   4   6  12        0.97      -24.62     37.04 o 
   6   6  12        6.58       32.45     46.17 o 
   8   6  12      395.88      297.73     73.23 o 
 -25   7  12      105.73      206.24     53.05 o 
 -23   7  12       37.77       49.13     33.86 o 
 -21   7  12      588.85      707.23     93.48 o 
 -19   7  12       25.59        3.82     30.18 o 
 -17   7  12     1628.16     1614.30     82.20 o 
 -15   7  12     2739.70     2674.32    131.78 o 
 -13   7  12     2007.37     2125.67     86.92 o 
 -11   7  12      503.58      550.39     43.96 o 
  -9   7  12       76.90       60.01     23.35 o 
  -7   7  12       21.67       21.23     21.56 o 
  -5   7  12       11.54      -11.26     18.12 o 
  -3   7  12     2032.71     2106.41     93.45 o 
  -1   7  12     2476.60     2730.80    110.61 o 
   1   7  12     2064.07     1961.88     97.49 o 
   3   7  12      147.25      161.19     48.74 o 
   5   7  12        0.93      -10.14     44.24 o 
   7   7  12      324.72      551.12     85.08 o 
 -26   8  12       52.68       51.22     52.29 o 
 -24   8  12      104.13      190.97     57.76 o 
 -22   8  12        2.26       14.38     31.83 o 
 -20   8  12      907.80      879.79     68.70 o 
 -18   8  12      295.92      252.09     46.54 o 
 -16   8  12     1974.07     2041.94    100.54 o 
 -14   8  12     2665.46     2426.11     88.01 o 
 -12   8  12     2522.20     2239.40     81.56 o 
 -10   8  12      299.45      200.34     28.52 o 
  -8   8  12       66.23       42.08     27.51 o 
  -6   8  12     1552.96     1568.62     57.64 o 
  -4   8  12     2062.58     1853.07     89.67 o 
  -2   8  12     1320.89     1282.36    100.80 o 
   0   8  12      976.31      941.93    103.95 o 
   2   8  12       17.60       19.69     37.11 o 
   4   8  12        0.52       54.95     44.66 o 
   6   8  12      110.22       39.17     76.32 o 
 -25   9  12       16.71       61.97     44.47 o 
 -23   9  12      257.85      196.42     54.29 o 
 -21   9  12        2.41       15.34     33.15 o 
 -19   9  12       11.98      -28.30     32.59 o 
 -17   9  12      347.42      315.26     46.46 o 
 -15   9  12       15.88       41.72     31.71 o 
 -13   9  12      412.44      350.49     45.40 o 
 -11   9  12      958.37      890.57     61.15 o 
  -9   9  12     1072.24      999.66     77.35 o 
  -7   9  12      424.83      369.51     46.12 o 
  -5   9  12      763.72      701.89     68.26 o 
  -3   9  12      172.90       98.71     37.06 o 
  -1   9  12      184.59      143.66     39.89 o 
   1   9  12      703.15      679.34     86.03 o 
   3   9  12      275.98      231.18     53.01 o 
   5   9  12        3.93       17.45     47.79 o 
 -24  10  12      527.30      446.16     64.81 o 
 -22  10  12        3.03       -5.53     39.91 o 
 -20  10  12        0.06       -4.23     32.64 o 
 -18  10  12      367.50      349.53     55.64 o 
 -16  10  12      585.90      443.06     50.56 o 
 -14  10  12     2912.60     3109.40    129.32 o 
 -12  10  12     3731.68     3917.12    134.68 o 
 -10  10  12     1145.78     1195.54     78.88 o 
  -8  10  12       49.25       81.56     35.83 o 
  -6  10  12     1101.72      921.58     66.05 o 
  -4  10  12      959.97     1167.67     99.21 o 
  -2  10  12        8.88        5.02     37.01 o 
   0  10  12     1271.71     1301.95     87.22 o 
   2  10  12      897.00      888.85     77.41 o 
   4  10  12        2.68      -44.60     49.74 o 
   6  10  12        2.32       28.36     69.71 o 
 -23  11  12      168.21      177.27     55.67 o 
 -21  11  12        2.25       93.51     45.21 o 
 -19  11  12      142.85      138.79     45.87 o 
 -17  11  12      197.69      182.12     44.08 o 
 -15  11  12      332.46      456.16     52.95 o 
 -13  11  12     2683.67     2719.07    172.22 o 
 -11  11  12      650.02      815.62     66.63 o 
  -9  11  12       49.53       37.38     40.28 o 
  -7  11  12      302.53      318.20     52.41 o 
  -5  11  12      697.14      596.33     67.58 o 
  -3  11  12       43.01       15.64     46.13 o 
  -1  11  12      671.39      662.01     99.76 o 
   1  11  12      510.58      485.44     67.09 o 
   3  11  12       91.94       19.13     48.82 o 
 -20  12  12      373.66      446.30     66.07 o 
 -18  12  12      325.70      186.30     52.77 o 
 -16  12  12       55.03       41.88     41.27 o 
 -14  12  12       62.81       14.40     42.12 o 
 -12  12  12        0.48       48.82     40.09 o 
 -10  12  12        2.69       77.92     37.27 o 
  -8  12  12        8.85       26.19     38.35 o 
  -6  12  12      118.08       68.94     39.62 o 
  -4  12  12      123.35       72.87     54.72 o 
  -2  12  12        0.52       44.22     51.45 o 
   0  12  12       30.06       21.65     51.13 o 
   2  12  12       29.98       26.98     54.40 o 
 -19  13  12      258.95      225.84     58.91 o 
 -17  13  12      536.67      627.29     83.11 o 
 -15  13  12       34.24      145.00     50.79 o 
 -13  13  12      934.66     1031.46    120.00 o 
 -11  13  12      954.88     1031.81     78.66 o 
  -9  13  12      171.84      151.47     42.95 o 
  -7  13  12       40.16       14.64     43.68 o 
  -5  13  12      240.95      302.77     67.96 o 
  -3  13  12      402.55      518.47     81.75 o 
  -1  13  12      533.20      402.86     82.71 o 
   1  13  12      672.69      744.99     98.87 o 
 -16  14  12       27.30      106.21     58.89 o 
 -14  14  12      367.05      446.57     78.94 o 
 -12  14  12      632.83      664.96     69.41 o 
 -10  14  12      203.90      147.97     46.36 o 
  -8  14  12       42.25       42.93     47.36 o 
  -6  14  12      466.50      435.12     74.40 o 
  -4  14  12      657.50      769.57     96.80 o 
  -2  14  12      344.88      223.27     69.10 o 
 -13  15  12        2.00      -14.44     49.13 o 
 -11  15  12       55.33       64.03     45.30 o 
  -9  15  12       60.04       82.01     49.94 o 
  -7  15  12      189.88      252.21     69.02 o 
  -5  15  12      469.40      357.55    108.10 o 
 -27   1  13      216.17      178.67     51.34 o 
 -25   1  13      491.26      455.90     51.57 o 
 -23   1  13      234.72      188.56     41.18 o 
 -21   1  13      265.73      287.77     44.47 o 
 -19   1  13     2330.29     2113.32    140.41 o 
 -17   1  13     3994.48     4425.05    129.72 o 
 -15   1  13     2763.34     2936.11    112.59 o 
 -13   1  13      903.53      922.43     59.70 o 
 -11   1  13      167.96      120.37     26.57 o 
  -9   1  13     6870.96     7275.51    149.71 o 
  -7   1  13     3450.00     3352.54    147.46 o 
  -5   1  13     8619.09     9421.00    212.52 o 
  -3   1  13     1560.45     1719.94    129.59 o 
  -1   1  13       41.34       15.19     30.81 o 
   1   1  13      452.29      439.10     52.87 o 
   3   1  13      647.90      713.41     89.11 o 
   5   1  13      637.20      664.99     85.39 o 
   7   1  13     1002.58     1222.41    158.72 o 
 -28   2  13      239.43      262.06    101.71 o 
 -26   2  13      999.91     1135.10    103.39 o 
 -24   2  13       21.83      -28.75     31.45 o 
 -22   2  13        4.40        3.35     30.16 o 
 -20   2  13      609.25      672.38     58.53 o 
 -18   2  13      254.87      209.16     39.33 o 
 -16   2  13      467.39      415.86     45.93 o 
 -14   2  13        7.95       -8.30     24.43 o 
 -12   2  13       91.92       87.79     24.62 o 
 -10   2  13      659.45      717.43     45.60 o 
  -8   2  13        8.71       17.12     23.53 o 
  -6   2  13      687.30      640.93     77.47 o 
  -4   2  13     4383.87     4481.69    185.83 o 
  -2   2  13     1929.24     2025.75    117.28 o 
   0   2  13       67.91       59.13     37.91 o 
   2   2  13      392.65      315.05     55.10 o 
   4   2  13     1159.84     1200.18     93.22 o 
   6   2  13      668.67      805.08    105.15 o 
   8   2  13      199.86      195.90     92.21 o 
 -27   3  13      325.04      363.34     50.33 o 
 -25   3  13       82.69       68.15     36.62 o 
 -23   3  13      172.82      139.76     37.14 o 
 -21   3  13       79.55       57.54     31.14 o 
 -19   3  13       22.77       55.25     29.34 o 
 -17   3  13        7.74       -3.83     27.75 o 
 -15   3  13      502.27      516.94     55.24 o 
 -13   3  13      938.26      875.33     50.15 o 
 -11   3  13      745.48      802.07     53.61 o 
  -9   3  13      216.14      148.50     25.12 o 
  -7   3  13      585.83      588.93     43.69 o 
  -5   3  13     1012.39      924.76     63.53 o 
  -3   3  13      511.95      526.21     66.53 o 
  -1   3  13      754.21      810.04     63.21 o 
   1   3  13      837.68      692.71     77.64 o 
   3   3  13      804.39      670.90     63.86 o 
   5   3  13        1.03       23.07     40.73 o 
   7   3  13        6.53      -47.05     59.84 o 
 -26   4  13        6.35       35.53     34.89 o 
 -24   4  13        0.10      -27.28     29.12 o 
 -22   4  13        3.40      -18.62     28.60 o 
 -20   4  13       35.66       11.27     30.06 o 
 -18   4  13        3.18       -6.48     28.39 o 
 -16   4  13     1394.57     1456.49     85.43 o 
 -14   4  13       54.59       47.18     26.46 o 
 -12   4  13      974.59      958.44     52.12 o 
 -10   4  13      158.17      120.50     22.52 o 
  -8   4  13       18.83        0.57     20.99 o 
  -6   4  13     1070.34     1052.56     56.59 o 
  -4   4  13       27.26      -23.57     23.95 o 
  -2   4  13      944.46      993.28     86.74 o 
   0   4  13      132.13       98.69     36.48 o 
   2   4  13      583.06      666.93     63.88 o 
   4   4  13       20.30       51.38     40.15 o 
   6   4  13       49.12       74.13     50.18 o 
   8   4  13      237.01      186.69     67.86 o 
 -27   5  13      366.10      419.88     58.75 o 
 -25   5  13      258.19      272.07     45.33 o 
 -23   5  13       42.70       36.23     34.41 o 
 -21   5  13      889.04      739.32     75.94 o 
 -19   5  13     3314.05     3479.61    110.62 o 
 -17   5  13     4848.32     5060.59    139.65 o 
 -15   5  13       34.75       89.51     30.32 o 
 -13   5  13     1232.82     1341.10     60.97 o 
 -11   5  13       64.99       69.24     21.91 o 
  -9   5  13      249.28      240.47     27.18 o 
  -7   5  13     2524.37     2497.12     71.14 o 
  -5   5  13     3926.06     4450.76    134.96 o 
  -3   5  13     2095.01     2352.30    120.90 o 
  -1   5  13     3149.60     3113.89    107.24 o 
   1   5  13      572.37      552.29     57.99 o 
   3   5  13      288.64      231.07     59.08 o 
   5   5  13      180.81      210.94     55.17 o 
   7   5  13     1057.25     1128.94    126.10 o 
 -26   6  13       81.52      129.10     46.00 o 
 -24   6  13      196.10      193.30     42.91 o 
 -22   6  13       51.72       56.09     36.14 o 
 -20   6  13     3119.06     3034.60    227.62 o 
 -18   6  13     3131.38     3019.15    111.27 o 
 -16   6  13      479.65      418.13     61.04 o 
 -14   6  13     1524.14     1642.74     73.21 o 
 -12   6  13      469.67      456.12     42.90 o 
 -10   6  13      142.85      139.50     27.57 o 
  -8   6  13     1158.72     1131.21     51.05 o 
  -6   6  13     2014.20     1981.00     82.24 o 
  -4   6  13     1025.18      940.05     74.11 o 
  -2   6  13      569.86      630.95     55.07 o 
   0   6  13      406.61      439.80     66.27 o 
   2   6  13      221.44      227.60     52.58 o 
   4   6  13      121.30       86.90     50.29 o 
   6   6  13      368.57      358.04    168.92 o 
 -25   7  13       35.19       64.74     42.04 o 
 -23   7  13       16.18       52.94     37.63 o 
 -21   7  13      451.87      328.59     49.00 o 
 -19   7  13      188.54      230.25     56.33 o 
 -17   7  13      169.57      213.87     41.87 o 
 -15   7  13       39.50       83.30     31.18 o 
 -13   7  13       35.41        6.17     26.07 o 
 -11   7  13      195.37      122.47     39.48 o 
  -9   7  13      624.51      493.76     38.43 o 
  -7   7  13     2093.57     2125.70     77.54 o 
  -5   7  13       56.07       50.55     34.34 o 
  -3   7  13        4.31      -35.96     30.01 o 
  -1   7  13       13.92        7.94     35.26 o 
   1   7  13       99.48       95.19     40.72 o 
   3   7  13        5.59       34.83     46.76 o 
   5   7  13       85.37       86.54     60.60 o 
 -24   8  13       14.06       25.28     40.86 o 
 -22   8  13      112.36       96.79     40.90 o 
 -20   8  13        1.54       38.43     34.94 o 
 -18   8  13      148.43      139.82     42.95 o 
 -16   8  13     1642.88     1739.54     86.32 o 
 -14   8  13     1028.98      879.42     54.07 o 
 -12   8  13      156.36      113.41     29.77 o 
 -10   8  13        0.31      -11.77     26.58 o 
  -8   8  13     2238.67     2284.64     95.03 o 
  -6   8  13      986.57      986.43     70.66 o 
  -4   8  13      399.58      473.22     53.30 o 
  -2   8  13      228.82      249.29     45.61 o 
   0   8  13       93.99       54.47     38.04 o 
   2   8  13       29.82       -3.14     42.59 o 
   4   8  13      369.82      471.66    102.33 o 
 -23   9  13       42.35       65.59     41.13 o 
 -21   9  13       15.06       15.86     33.35 o 
 -19   9  13       58.39      103.57     40.07 o 
 -17   9  13      413.04      486.58     53.43 o 
 -15   9  13     2081.59     1992.13     93.09 o 
 -13   9  13      686.90      738.34     69.32 o 
 -11   9  13       69.75       61.35     30.72 o 
  -9   9  13        2.55       26.84     33.83 o 
  -7   9  13      308.28      316.82     45.78 o 
  -5   9  13      878.44      978.48    107.98 o 
  -3   9  13      796.69      879.60     70.74 o 
  -1   9  13        3.49       -9.30     35.12 o 
   1   9  13       17.40       27.21     39.75 o 
   3   9  13       57.31       23.74     51.16 o 
 -22  10  13       59.31       37.95     45.36 o 
 -20  10  13       44.17       20.12     35.39 o 
 -18  10  13       10.26       10.95     35.93 o 
 -16  10  13      270.73      239.06     44.59 o 
 -14  10  13      650.95      598.64     56.87 o 
 -12  10  13       23.52       38.15     37.27 o 
 -10  10  13       56.47       32.09     30.92 o 
  -8  10  13      531.44      362.88     49.13 o 
  -6  10  13      496.41      454.20    113.16 o 
  -4  10  13      738.91      588.03    146.89 o 
  -2  10  13        0.51       -1.47     40.65 o 
   0  10  13      398.91      346.73     56.06 o 
   2  10  13      144.25      108.14     49.43 o 
 -21  11  13      247.32      269.59     56.44 o 
 -19  11  13      367.97      462.87     67.72 o 
 -17  11  13      543.60      648.50     63.15 o 
 -15  11  13     1280.58     1325.63    124.86 o 
 -13  11  13      401.64      320.10     54.48 o 
 -11  11  13        3.62       53.03     36.81 o 
  -9  11  13       32.90       29.98     37.03 o 
  -7  11  13       29.96       55.77     38.36 o 
  -5  11  13       23.05        2.36     47.17 o 
  -3  11  13      284.42      197.73     69.72 o 
  -1  11  13      414.70      408.73     79.06 o 
   1  11  13       68.17       26.21     49.06 o 
 -20  12  13      260.44      188.03     54.28 o 
 -18  12  13      154.11      120.63     44.48 o 
 -16  12  13     1828.62     1649.04    111.27 o 
 -14  12  13     1786.10     1903.11    111.58 o 
 -12  12  13        2.20       40.80     40.71 o 
 -10  12  13      110.39       28.67     38.39 o 
  -8  12  13      404.21      454.34     56.45 o 
  -6  12  13       40.67       39.29     46.04 o 
  -4  12  13      948.80     1157.31    107.57 o 
  -2  12  13      682.58      701.15     89.72 o 
   0  12  13      239.88      242.28     69.63 o 
 -17  13  13       30.08       91.73     72.08 o 
 -15  13  13      135.81      231.18     64.72 o 
 -13  13  13       21.40        8.90     41.10 o 
 -11  13  13       49.76       57.58     41.26 o 
  -9  13  13      236.01      235.31     55.25 o 
  -7  13  13      156.38      224.68     58.35 o 
  -5  13  13      366.76      347.34     72.51 o 
  -3  13  13      426.96      445.32     79.94 o 
  -1  13  13      179.32      241.17     67.48 o 
 -16  14  13      151.84      167.34     64.21 o 
 -14  14  13      152.96      259.21     76.42 o 
 -12  14  13       56.21       93.90     48.79 o 
 -10  14  13       33.15       27.65     49.82 o 
  -8  14  13      231.26      197.64     66.07 o 
  -6  14  13        5.75      -28.24     56.18 o 
  -4  14  13       31.59       -1.03     55.71 o 
 -28   0  14       14.77      -79.02     99.27 o 
 -26   0  14       86.18       47.36     55.43 o 
 -24   0  14      165.45      134.38    110.91 o 
 -22   0  14     1214.93     1474.26    124.02 o 
 -20   0  14     2409.76     2610.24    195.57 o 
 -18   0  14      553.97      589.22    122.67 o 
 -16   0  14      993.47     1278.22    107.55 o 
 -14   0  14     1617.46     1407.32    130.45 o 
 -12   0  14      105.32       77.44     36.84 o 
 -10   0  14      574.72      541.81     64.59 o 
  -8   0  14      356.65      485.76     71.50 o 
  -6   0  14     9144.92     9830.67    392.16 o 
  -4   0  14     5717.86     5174.11    211.34 o 
  -2   0  14     1876.89     2052.93    141.86 o 
   0   0  14      403.49      440.66     76.86 o 
   2   0  14     2154.57     2146.11    195.26 o 
   4   0  14     2373.50     2616.29    306.01 o 
   6   0  14     1119.12      748.63    194.13 o 
 -27   1  14       39.25      -38.83     37.52 o 
 -25   1  14        0.71       14.35     36.54 o 
 -23   1  14        1.58      -39.74     32.97 o 
 -21   1  14      787.94      905.06     91.67 o 
 -19   1  14      299.08      224.73     41.70 o 
 -17   1  14      135.21      125.73     35.60 o 
 -15   1  14      128.75      215.20     43.10 o 
 -13   1  14      328.63      381.57     43.14 o 
 -11   1  14     3797.22     3775.02    112.40 o 
  -9   1  14     1233.33     1299.63     75.00 o 
  -7   1  14     2295.69     2364.64    121.23 o 
  -5   1  14       65.06       92.38     36.19 o 
  -3   1  14      115.50       87.12     36.38 o 
  -1   1  14      312.63      345.18     50.51 o 
   1   1  14      922.26      861.73     81.63 o 
   3   1  14      343.58      310.56     68.10 o 
   5   1  14      364.07      379.61    105.57 o 
 -28   2  14       15.69        2.34     46.31 o 
 -26   2  14        0.40        6.24     34.73 o 
 -24   2  14      545.73      365.99     68.66 o 
 -22   2  14      360.25      397.11     53.05 o 
 -20   2  14      121.85       84.15     45.78 o 
 -18   2  14     1612.94     1447.27    126.11 o 
 -16   2  14     1517.00     1520.07     93.35 o 
 -14   2  14      741.10      844.20     68.05 o 
 -12   2  14      278.20      247.78     33.36 o 
 -10   2  14      185.30      238.42     34.36 o 
  -8   2  14       54.38       15.84     28.68 o 
  -6   2  14       42.87       44.27     31.17 o 
  -4   2  14      849.50      816.26     77.76 o 
  -2   2  14       34.73       98.39     36.80 o 
   0   2  14       73.33       44.01     40.96 o 
   2   2  14      237.33      151.85     51.04 o 
   4   2  14       65.59       -3.41     59.56 o 
   6   2  14      219.98      282.30    102.68 o 
 -27   3  14       33.94        8.04     41.55 o 
 -25   3  14      410.99      438.76     81.56 o 
 -23   3  14      575.22      490.73     56.95 o 
 -21   3  14     1488.88     1629.79     90.38 o 
 -19   3  14     1215.63     1119.17     75.19 o 
 -17   3  14     2375.71     2568.37    113.65 o 
 -15   3  14        0.72      -13.14     29.63 o 
 -13   3  14      880.96      830.94     55.92 o 
 -11   3  14     1926.29     1919.86     68.73 o 
  -9   3  14     2034.08     2255.83     84.41 o 
  -7   3  14      303.99      260.25     42.37 o 
  -5   3  14       46.35       54.75     33.82 o 
  -3   3  14       84.13       89.89     39.17 o 
  -1   3  14      538.37      371.96     57.25 o 
   1   3  14        4.02       31.00     42.74 o 
   3   3  14     1221.54     1351.71    121.81 o 
   5   3  14      403.29      661.36    137.25 o 
 -26   4  14       53.25       73.46     41.89 o 
 -24   4  14       40.09       14.05     38.37 o 
 -22   4  14      299.97      314.91     50.26 o 
 -20   4  14     1477.23     1552.33     96.83 o 
 -18   4  14      516.55      554.02     55.13 o 
 -16   4  14      611.29      625.36     60.82 o 
 -14   4  14       12.72        5.49     25.19 o 
 -12   4  14      843.10      924.75     72.75 o 
 -10   4  14     2032.87     2066.77     70.92 o 
  -8   4  14      884.16      898.72     58.76 o 
  -6   4  14      569.36      533.46     48.84 o 
  -4   4  14      422.46      350.46     55.78 o 
  -2   4  14      354.85      277.74     53.49 o 
   0   4  14      144.15      185.24     49.67 o 
   2   4  14     1587.11     1484.54    110.56 o 
   4   4  14      709.00      746.43    109.29 o 
   6   4  14      208.41      259.05     80.07 o 
 -27   5  14        0.01       23.85     39.66 o 
 -25   5  14      143.30      111.57     40.48 o 
 -23   5  14        1.17      -37.50     30.31 o 
 -21   5  14        8.49       16.23     32.53 o 
 -19   5  14      198.18      255.97     41.94 o 
 -17   5  14        0.84       30.92     33.58 o 
 -15   5  14     1060.93      987.64     61.03 o 
 -13   5  14        0.47       -3.10     24.95 o 
 -11   5  14      266.52      274.69     41.37 o 
  -9   5  14        1.10       19.24     22.53 o 
  -7   5  14       52.18       54.14     27.68 o 
  -5   5  14       88.24       96.85     34.02 o 
  -3   5  14       25.95       23.80     30.59 o 
  -1   5  14     1313.71     1168.32     85.36 o 
   1   5  14      401.18      315.42     54.18 o 
   3   5  14       36.23       21.07     46.35 o 
   5   5  14       63.49      100.46     59.91 o 
 -26   6  14      225.50      197.11     50.34 o 
 -24   6  14       18.77       -0.59     36.60 o 
 -22   6  14       85.64      106.20     41.64 o 
 -20   6  14      425.52      574.13     55.68 o 
 -18   6  14      812.28      848.26     65.26 o 
 -16   6  14        1.09       12.56     30.13 o 
 -14   6  14      282.06      249.13     41.38 o 
 -12   6  14       19.24       32.79     26.06 o 
 -10   6  14     1736.22     1671.87     74.92 o 
  -8   6  14     2341.01     2160.75     86.90 o 
  -6   6  14     1412.73     1543.60     77.93 o 
  -4   6  14      527.32      585.41     54.58 o 
  -2   6  14       26.44        4.27     33.51 o 
   0   6  14      206.28      160.01     47.60 o 
   2   6  14       13.89       29.69     47.88 o 
   4   6  14      164.11      227.27     78.32 o 
 -25   7  14        3.95       16.16     41.00 o 
 -23   7  14      299.08      268.81     51.48 o 
 -21   7  14       50.93       63.33     38.50 o 
 -19   7  14     1243.55     1492.77     85.63 o 
 -17   7  14      156.94      165.13     40.56 o 
 -15   7  14       27.16       34.83     37.83 o 
 -13   7  14       21.25       -0.04     28.36 o 
 -11   7  14      273.39      318.23     35.43 o 
  -9   7  14     1220.04     1244.99    119.46 o 
  -7   7  14     2533.90     2832.18    161.34 o 
  -5   7  14     1072.79     1017.00     73.53 o 
  -3   7  14      523.77      576.51     62.71 o 
  -1   7  14       37.03       40.40     39.47 o 
   1   7  14      443.73      466.45     69.61 o 
   3   7  14      824.24     1069.43    123.16 o 
 -24   8  14       67.11       77.98     42.48 o 
 -22   8  14       37.59       88.58     42.82 o 
 -20   8  14       85.80      113.84     42.25 o 
 -18   8  14     1627.71     1384.79     83.81 o 
 -16   8  14       31.70      -11.91     30.21 o 
 -14   8  14       91.23       74.26     34.56 o 
 -12   8  14     1164.56     1023.70     60.59 o 
 -10   8  14       21.21      -25.72     31.90 o 
  -8   8  14      832.37      925.51     93.00 o 
  -6   8  14      339.45      383.74     59.13 o 
  -4   8  14      200.79      141.25     42.28 o 
  -2   8  14      272.84      235.07     49.70 o 
   0   8  14      230.49      256.46     53.07 o 
   2   8  14       78.36       92.09     76.18 o 
 -23   9  14        0.32      -13.47     37.65 o 
 -21   9  14      251.43      194.53     43.23 o 
 -19   9  14       58.61       21.11     37.10 o 
 -17   9  14      104.60       76.55     38.00 o 
 -15   9  14        5.41       -1.90     29.64 o 
 -13   9  14       47.85       16.06     32.02 o 
 -11   9  14       90.25       73.37     37.36 o 
  -9   9  14     1529.30     1589.40     86.40 o 
  -7   9  14        3.48        3.71     42.15 o 
  -5   9  14       79.97       56.95     42.60 o 
  -3   9  14       78.39       62.95     45.13 o 
  -1   9  14        3.33      -14.60     40.41 o 
   1   9  14       52.68      123.32     55.39 o 
 -22  10  14      128.72      130.56     43.23 o 
 -20  10  14      266.12      295.67     53.05 o 
 -18  10  14      353.17      290.65     52.44 o 
 -16  10  14      267.02      283.58     49.86 o 
 -14  10  14       55.08       22.29     36.36 o 
 -12  10  14      162.97      120.46     39.10 o 
 -10  10  14      989.07     1023.38     75.71 o 
  -8  10  14     1036.16     1162.66    100.03 o 
  -6  10  14      982.22     1126.85    105.62 o 
  -4  10  14       58.30        1.47     41.71 o 
  -2  10  14       26.16      -16.92     45.02 o 
   0  10  14      165.29      172.83     66.56 o 
 -21  11  14      142.31      238.25     55.17 o 
 -19  11  14       10.67        6.85     40.00 o 
 -17  11  14      229.39      264.12     60.91 o 
 -15  11  14      171.50      206.78     52.83 o 
 -13  11  14       70.80       45.95     35.52 o 
 -11  11  14      383.93      334.51     53.19 o 
  -9  11  14      647.81      730.02     67.91 o 
  -7  11  14     1341.98     1182.17    121.59 o 
  -5  11  14      283.11      185.06     60.67 o 
  -3  11  14        1.79       -0.80     48.99 o 
  -1  11  14        4.40       31.80     56.00 o 
 -18  12  14        0.21       23.47     48.36 o 
 -16  12  14       56.28      -14.34     45.21 o 
 -14  12  14       11.87      -19.33     40.57 o 
 -12  12  14      247.19      270.33     50.37 o 
 -10  12  14      303.62      286.04     54.87 o 
  -8  12  14      426.82      438.13     69.05 o 
  -6  12  14       28.87        8.65     52.11 o 
  -4  12  14      133.72      191.34     63.02 o 
  -2  12  14        5.10      -22.43     57.53 o 
 -15  13  14       56.97       19.78     48.18 o 
 -13  13  14       90.84       70.17     46.20 o 
 -11  13  14       61.36      104.42     51.57 o 
  -9  13  14        4.03        2.40     44.45 o 
  -7  13  14       40.48      -10.13     56.34 o 
  -5  13  14      354.12      316.62     75.59 o 
 -27   1  15       52.82       47.01     41.67 o 
 -25   1  15      651.71      696.67     69.03 o 
 -23   1  15      615.47      639.72     76.95 o 
 -21   1  15      808.50      867.22     72.34 o 
 -19   1  15     1510.61     1412.79     85.54 o 
 -17   1  15      385.63      330.21     51.54 o 
 -15   1  15      385.73      449.78     56.43 o 
 -13   1  15      528.82      593.64     49.98 o 
 -11   1  15      310.21      327.58     44.41 o 
  -9   1  15      279.94      262.42     43.99 o 
  -7   1  15      120.04      106.78     37.24 o 
  -5   1  15        4.59       22.95     34.52 o 
  -3   1  15      462.85      348.42     53.09 o 
  -1   1  15      230.19      217.04     54.48 o 
   1   1  15      276.53      361.98     64.74 o 
   3   1  15       44.73       17.12     77.25 o 
 -26   2  15      430.95      467.81     63.12 o 
 -24   2  15      793.68      884.78     99.96 o 
 -22   2  15      582.71      620.70     62.06 o 
 -20   2  15      571.99      618.46     62.07 o 
 -18   2  15      924.37     1046.34     75.29 o 
 -16   2  15      870.36      939.78    130.80 o 
 -14   2  15     1258.92     1259.43     79.03 o 
 -12   2  15     1754.20     1773.80     73.57 o 
 -10   2  15      716.64      921.72     99.05 o 
  -8   2  15     1532.05     1682.56     89.11 o 
  -6   2  15     1820.31     2003.88     98.67 o 
  -4   2  15       38.66       65.73     38.56 o 
  -2   2  15      742.30      857.23     82.32 o 
   0   2  15     4868.57     4966.81    180.99 o 
   2   2  15     2537.46     2732.72    227.09 o 
   4   2  15      285.49      274.70    150.80 o 
 -27   3  15       44.25       85.07     49.76 o 
 -25   3  15        4.83       44.70     41.22 o 
 -23   3  15       15.35       61.70     38.87 o 
 -21   3  15       33.81       57.48     36.58 o 
 -19   3  15       30.00       30.75     33.40 o 
 -17   3  15       18.05       33.69     36.06 o 
 -15   3  15     1232.27     1429.44     89.11 o 
 -13   3  15     1548.26     1632.81     98.98 o 
 -11   3  15     1042.02     1014.35     64.32 o 
  -9   3  15      848.60      857.75     66.25 o 
  -7   3  15       25.89       -1.55     32.57 o 
  -5   3  15      222.93      200.73     71.49 o 
  -3   3  15      539.66      546.77     73.99 o 
  -1   3  15     1276.89     1396.41    102.82 o 
   1   3  15      885.68      692.71     92.99 o 
   3   3  15        5.25      -24.56     71.59 o 
 -26   4  15      174.00       95.70     50.49 o 
 -24   4  15      399.44      381.10     56.58 o 
 -22   4  15      297.79      287.48     50.02 o 
 -20   4  15      944.52      839.15     69.23 o 
 -18   4  15        0.17        5.17     34.36 o 
 -16   4  15       19.20       18.40     34.33 o 
 -14   4  15       46.57        9.39     29.33 o 
 -12   4  15      180.76      141.62     34.84 o 
 -10   4  15      412.33      354.63     44.27 o 
  -8   4  15      940.44      895.38     67.88 o 
  -6   4  15        0.19      -18.77     35.70 o 
  -4   4  15     1901.87     1790.95    109.62 o 
  -2   4  15      617.24      558.62     69.66 o 
   0   4  15      304.34      143.33     54.71 o 
   2   4  15      829.99      823.43    111.42 o 
 -25   5  15       37.94      102.53     47.25 o 
 -23   5  15      245.77      257.76     55.78 o 
 -21   5  15     1860.87     1795.96     97.77 o 
 -19   5  15       38.26      -30.39     35.88 o 
 -17   5  15        2.21       49.02     35.63 o 
 -15   5  15      137.34      146.78     38.34 o 
 -13   5  15      950.97     1034.09     69.36 o 
 -11   5  15      754.70      907.74     60.22 o 
  -9   5  15     1389.42     1582.67     78.82 o 
  -7   5  15      665.32      618.94     65.85 o 
  -5   5  15        4.32      -37.94     35.94 o 
  -3   5  15      464.45      506.40     68.48 o 
  -1   5  15       30.54      133.20     53.86 o 
   1   5  15      599.26      602.64    101.15 o 
   3   5  15      418.10      567.26    136.01 o 
 -24   6  15       13.04       51.63     41.25 o 
 -22   6  15     2279.16     2156.48    113.15 o 
 -20   6  15      260.97      230.85     45.83 o 
 -18   6  15      178.80      159.00     41.46 o 
 -16   6  15       31.29        1.60     32.02 o 
 -14   6  15     1551.78     1694.54     82.88 o 
 -12   6  15      274.51      311.59     41.75 o 
 -10   6  15      651.02      742.58     63.36 o 
  -8   6  15      252.43      248.05     42.01 o 
  -6   6  15       14.09      -32.24     33.37 o 
  -4   6  15      194.82      166.87     50.67 o 
  -2   6  15       15.65       18.34     40.25 o 
   0   6  15      166.00      222.97     65.52 o 
   2   6  15       92.79       54.66     67.92 o 
 -23   7  15       20.70       68.09     43.87 o 
 -21   7  15      778.77      508.38     57.47 o 
 -19   7  15        8.06       -0.78     35.31 o 
 -17   7  15       29.16       67.64     36.54 o 
 -15   7  15      291.26      232.62     41.10 o 
 -13   7  15       47.20       -3.64     28.58 o 
 -11   7  15     1526.94     1372.29     80.31 o 
  -9   7  15      226.59      144.75     49.94 o 
  -7   7  15      123.85      140.81     42.63 o 
  -5   7  15       74.72       90.30     40.43 o 
  -3   7  15       69.05       36.10     41.50 o 
  -1   7  15        8.37       62.77     49.13 o 
   1   7  15       13.19       -4.23     63.09 o 
 -24   8  15      393.91      453.40     63.59 o 
 -22   8  15       22.54       47.16     44.94 o 
 -20   8  15        6.40       24.95     46.44 o 
 -18   8  15       29.81      -14.65     36.29 o 
 -16   8  15      112.69      103.58     33.61 o 
 -14   8  15      298.77      194.39     35.27 o 
 -12   8  15     2610.35     2584.12    117.71 o 
 -10   8  15     2301.71     2731.26    145.91 o 
  -8   8  15      488.79      606.79     78.45 o 
  -6   8  15      109.12       90.69     45.55 o 
  -4   8  15        2.93      -39.88     37.51 o 
  -2   8  15      215.71      277.38     59.87 o 
   0   8  15      460.81      585.92    102.18 o 
 -21   9  15      113.27      191.72     45.60 o 
 -19   9  15        3.04       -0.53     39.78 o 
 -17   9  15        1.82       15.63     37.23 o 
 -15   9  15       72.38      133.60     43.21 o 
 -13   9  15      721.26      817.27     66.40 o 
 -11   9  15      860.18      949.31     73.14 o 
  -9   9  15     2639.25     2467.36    211.34 o 
  -7   9  15      413.46      416.45     73.70 o 
  -5   9  15       28.33        0.77     41.45 o 
  -3   9  15      111.34      175.77     64.25 o 
  -1   9  15      913.47      881.93     98.47 o 
 -20  10  15        4.75       52.02     43.86 o 
 -18  10  15        4.28      -13.19     36.89 o 
 -16  10  15        3.24       13.23     40.66 o 
 -14  10  15       94.43       98.74     40.22 o 
 -12  10  15        3.65       13.95     38.69 o 
 -10  10  15      106.06      134.72     50.41 o 
  -8  10  15       27.22       17.34     47.59 o 
  -6  10  15       12.17       18.65     51.61 o 
  -4  10  15       11.74       33.59     66.64 o 
  -2  10  15      136.60      118.04     64.08 o 
 -19  11  15       52.56       26.33     48.23 o 
 -17  11  15        9.68      -59.53     39.69 o 
 -15  11  15       17.47       37.97     40.63 o 
 -13  11  15       89.90       43.17     42.51 o 
 -11  11  15      113.03      154.57     46.54 o 
  -9  11  15      138.87       67.38     54.06 o 
  -7  11  15        0.60      -16.77     53.35 o 
  -5  11  15       56.57       31.62     55.49 o 
 -16  12  15       12.87        0.58     47.42 o 
 -14  12  15      142.86      235.45     50.83 o 
 -12  12  15      610.54      681.96     73.54 o 
 -10  12  15      762.89      757.03     81.92 o 
  -8  12  15      108.37      170.98     65.00 o 
 -26   0  16      306.79      306.92     80.91 o 
 -24   0  16      147.92      224.89     93.17 o 
 -22   0  16      200.99      162.36     65.22 o 
 -20   0  16       39.22       41.64     53.41 o 
 -18   0  16      567.37      548.87     83.96 o 
 -16   0  16      474.94      551.98     96.64 o 
 -14   0  16      784.68      942.43    118.60 o 
 -12   0  16      178.56      105.78     53.52 o 
 -10   0  16     1208.72      932.74    122.33 o 
  -8   0  16      496.63      464.96     80.88 o 
  -6   0  16      990.36     1259.25    154.19 o 
  -4   0  16     2340.00     2241.72    159.53 o 
  -2   0  16     2520.20     2733.68    228.09 o 
   0   0  16      945.65      979.24    215.92 o 
   2   0  16      211.55      130.73    130.24 o 
 -25   1  16      226.50      239.63     53.04 o 
 -23   1  16      154.25       77.68     40.61 o 
 -21   1  16       78.65       76.49     40.28 o 
 -19   1  16       68.58       31.87     36.14 o 
 -17   1  16     1006.69     1058.84     86.62 o 
 -15   1  16      761.38      749.63    144.02 o 
 -13   1  16       68.45       -4.62     31.28 o 
 -11   1  16      148.57      150.51     40.36 o 
  -9   1  16      914.70      929.67     74.09 o 
  -7   1  16        3.95       57.46     39.22 o 
  -5   1  16      383.09      413.17     56.27 o 
  -3   1  16      109.76      156.53     56.62 o 
  -1   1  16      110.96      146.82     73.21 o 
   1   1  16      146.33      186.29     96.33 o 
 -26   2  16        0.98       65.06     46.26 o 
 -24   2  16       13.24      -29.53     36.35 o 
 -22   2  16       20.50      -42.85     34.52 o 
 -20   2  16       59.32       66.49     37.81 o 
 -18   2  16        0.08       17.82     33.68 o 
 -16   2  16      138.72      101.74     43.28 o 
 -14   2  16       13.59       45.28     33.78 o 
 -12   2  16        0.32       47.37     35.55 o 
 -10   2  16      232.90      136.81     41.60 o 
  -8   2  16      678.66      522.93     59.71 o 
  -6   2  16      575.55      490.46     77.91 o 
  -4   2  16      536.22      476.66     66.86 o 
  -2   2  16       75.60       64.03     48.80 o 
   0   2  16      202.58       93.35    117.79 o 
   2   2  16       23.26       96.13     88.58 o 
 -25   3  16      187.43      213.82     54.05 o 
 -23   3  16       78.41       86.69     42.38 o 
 -21   3  16      648.95      743.78     71.60 o 
 -19   3  16       10.44      -27.28     33.90 o 
 -17   3  16      477.42      522.89     62.17 o 
 -15   3  16      929.24     1057.91     84.74 o 
 -13   3  16     1522.66     1500.31     84.24 o 
 -11   3  16      450.39      500.18     56.72 o 
  -9   3  16       10.01      -48.29     32.19 o 
  -7   3  16      474.08      485.47     58.30 o 
  -5   3  16      897.38     1028.89     89.96 o 
  -3   3  16      164.68      230.26     58.47 o 
  -1   3  16     1490.05     1662.78    150.35 o 
   1   3  16      299.27      310.53     85.93 o 
 -24   4  16      389.08      452.06     61.18 o 
 -22   4  16      120.02      163.91     46.75 o 
 -20   4  16       87.16       83.01     40.34 o 
 -18   4  16      176.00      254.78     50.84 o 
 -16   4  16     1482.27     1487.03     93.56 o 
 -14   4  16     1587.12     1799.74     83.67 o 
 -12   4  16     1028.27     1148.75     86.04 o 
 -10   4  16      108.84       54.05     33.63 o 
  -8   4  16        8.68        7.15     38.96 o 
  -6   4  16      410.34      273.52     56.15 o 
  -4   4  16        6.92      -16.25     44.64 o 
  -2   4  16     2305.42     2336.84    254.77 o 
   0   4  16      105.20      112.05     72.72 o 
 -25   5  16       14.54       20.80     43.33 o 
 -23   5  16        5.22       12.83     38.89 o 
 -21   5  16      322.65      268.22     63.31 o 
 -19   5  16      523.66      518.64     63.68 o 
 -17   5  16      335.69      318.22     53.78 o 
 -15   5  16      132.36      120.37     42.64 o 
 -13   5  16      149.10       53.30     41.17 o 
 -11   5  16       41.91       96.13     43.52 o 
  -9   5  16       66.30       35.40     39.62 o 
  -7   5  16        8.97       13.03     39.78 o 
  -5   5  16      101.09       52.36     47.68 o 
  -3   5  16      337.42      243.33     74.31 o 
  -1   5  16       87.74       46.92     64.95 o 
 -24   6  16       17.35       73.21     47.28 o 
 -22   6  16      217.80      128.79     45.76 o 
 -20   6  16     1426.23     1466.78    143.74 o 
 -18   6  16       43.98       48.95     40.26 o 
 -16   6  16      150.57      128.78     58.48 o 
 -14   6  16       96.33      223.76     48.98 o 
 -12   6  16     1664.87     1529.73    108.02 o 
 -10   6  16       98.55       67.44     78.58 o 
  -8   6  16        8.83       17.89     42.21 o 
  -6   6  16      169.31      105.01     50.38 o 
  -4   6  16      187.43      199.74     63.69 o 
  -2   6  16       18.17       -2.73     92.74 o 
   0   6  16      120.59      201.26    104.87 o 
 -23   7  16      295.52      232.71     59.69 o 
 -21   7  16      446.10      336.67     56.26 o 
 -19   7  16       65.07       99.39     46.46 o 
 -17   7  16      113.02       91.02     45.07 o 
 -15   7  16      187.22      187.67     46.05 o 
 -13   7  16     1990.83     2104.69    108.22 o 
 -11   7  16     2597.57     1874.23    241.75 o 
  -9   7  16       34.32       13.43    159.13 o 
  -7   7  16       22.11       34.30     58.46 o 
  -5   7  16      352.25      305.83     82.91 o 
  -3   7  16      631.29      738.08    135.08 o 
  -1   7  16      492.44      383.37    234.90 o 
 -22   8  16        0.86       28.35     44.57 o 
 -20   8  16        9.69       27.90     40.87 o 
 -18   8  16       15.12      -45.15     34.71 o 
 -16   8  16       58.62      102.93     37.02 o 
 -14   8  16      118.60      158.24     46.03 o 
 -12   8  16      373.01      377.57     53.46 o 
 -10   8  16      510.14      409.16     71.50 o 
  -8   8  16      387.37      210.22     64.04 o 
  -6   8  16      137.28      144.73     58.48 o 
  -4   8  16      145.58      162.45     55.91 o 
  -2   8  16       37.23      173.00     77.86 o 
 -21   9  16      158.23      108.70     46.15 o 
 -19   9  16       34.81       89.91     43.86 o 
 -17   9  16      136.42      155.02     46.21 o 
 -15   9  16      202.50      184.03     44.63 o 
 -13   9  16      247.81      297.04     53.52 o 
 -11   9  16       35.77        6.82     49.57 o 
  -9   9  16      466.80      317.51     68.09 o 
  -7   9  16      109.56       52.53     54.27 o 
  -5   9  16       17.08      -61.18     54.21 o 
 -18  10  16      106.14       85.58     50.97 o 
 -16  10  16      480.33      441.17     57.86 o 
 -14  10  16      757.69      977.16    100.10 o 
 -12  10  16       73.48      186.76     48.78 o 
 -10  10  16      257.04      293.73     70.10 o 
  -8  10  16      106.53        5.34     55.81 o 
  -6  10  16       22.08      -42.48     50.87 o 
 -15  11  16      197.05      142.24     52.69 o 
 -13  11  16      150.44      154.74     50.46 o 
 -11  11  16       77.60       64.22     57.11 o 
  -9  11  16      147.90      116.78     64.74 o 
 -25   1  17        1.47        1.65     43.04 o 
 -23   1  17        7.16       19.86     39.66 o 
 -21   1  17      358.62      328.25     53.99 o 
 -19   1  17      453.48      496.62     59.66 o 
 -17   1  17      935.63      932.87     76.04 o 
 -15   1  17      799.60      887.73     90.21 o 
 -13   1  17       21.08       -2.56     42.66 o 
 -11   1  17       12.44       41.66     39.72 o 
  -9   1  17      983.77      989.37     82.33 o 
  -7   1  17      389.71      446.54     61.22 o 
  -5   1  17      756.30      874.86     86.23 o 
  -3   1  17      438.27      353.94     90.03 o 
  -1   1  17      178.08       83.79    166.59 o 
 -24   2  17       19.01       55.08     44.44 o 
 -22   2  17        0.58       -2.24     37.36 o 
 -20   2  17      421.75      426.21     58.69 o 
 -18   2  17      750.50      980.14     86.33 o 
 -16   2  17     1379.89     1524.52    138.62 o 
 -14   2  17      192.37      235.35     58.81 o 
 -12   2  17      284.86      286.25     60.62 o 
 -10   2  17      228.90      311.16     53.48 o 
  -8   2  17      260.28      295.31     57.98 o 
  -6   2  17      274.02      389.83     67.29 o 
  -4   2  17      803.22      948.14    121.10 o 
  -2   2  17      256.91      314.61     89.07 o 
 -23   3  17       22.87       62.26     44.15 o 
 -21   3  17       18.39       15.80     40.33 o 
 -19   3  17       36.47       57.08     39.54 o 
 -17   3  17      235.86      240.20     53.77 o 
 -15   3  17      171.56      130.60     46.70 o 
 -13   3  17       13.42       20.01     39.78 o 
 -11   3  17       12.02      -22.24     36.17 o 
  -9   3  17       53.89       30.96     38.86 o 
  -7   3  17       73.73       -5.47     42.72 o 
  -5   3  17       48.05       49.89     57.32 o 
  -3   3  17      247.50      335.00    107.59 o 
 -24   4  17        4.71       23.54     41.53 o 
 -22   4  17        1.09      -24.57     39.53 o 
 -20   4  17      127.20      140.86     43.70 o 
 -18   4  17       66.22      138.48     49.41 o 
 -16   4  17       24.86       78.74     44.42 o 
 -14   4  17      328.58      358.43     67.86 o 
 -12   4  17       86.82       51.54     42.88 o 
 -10   4  17        2.71      -10.80     35.23 o 
  -8   4  17       63.13       55.28     48.56 o 
  -6   4  17     1135.26     1195.37    113.41 o 
  -4   4  17       63.09       50.86     67.08 o 
  -2   4  17      508.29      634.36    107.93 o 
 -23   5  17       15.74       49.10     46.14 o 
 -21   5  17      188.67      190.15     49.09 o 
 -19   5  17       20.77       85.80     45.23 o 
 -17   5  17      975.74     1103.75    105.35 o 
 -15   5  17     1326.87     1481.11    151.91 o 
 -13   5  17     1004.20      928.10     93.46 o 
 -11   5  17       99.65      160.60     55.27 o 
  -9   5  17      365.20      342.89     62.53 o 
  -7   5  17     1321.12     1143.73    108.84 o 
  -5   5  17      428.07      542.86     83.29 o 
  -3   5  17      881.43     1009.07    207.22 o 
 -22   6  17       83.51       21.48     41.96 o 
 -20   6  17        6.23       16.27     46.27 o 
 -18   6  17      993.44     1130.54     89.14 o 
 -16   6  17      545.49      635.90     79.67 o 
 -14   6  17      328.75      263.34     58.52 o 
 -12   6  17        0.84      -19.97     73.72 o 
 -10   6  17      535.43      387.93    106.27 o 
  -8   6  17      401.73      307.85     71.66 o 
  -6   6  17      287.20      340.69     77.24 o 
  -4   6  17      480.55      546.05    102.80 o 
 -21   7  17     1072.91      924.82     80.88 o 
 -19   7  17        1.70       38.17     44.42 o 
 -17   7  17        5.88      -38.92     41.36 o 
 -15   7  17        7.94       38.20     48.04 o 
 -13   7  17        4.43        9.48    125.95 o 
 -11   7  17        5.84      -64.00     67.43 o 
  -9   7  17      106.18      129.73     84.68 o 
  -7   7  17       68.06        4.12     73.78 o 
  -5   7  17        0.59       82.34     93.30 o 
 -20   8  17      320.21      195.39     56.66 o 
 -18   8  17       99.52       81.23     44.75 o 
 -16   8  17      127.38      246.50     72.01 o 
 -14   8  17      318.07      314.64     66.62 o 
 -12   8  17       12.51        4.95     79.93 o 
 -10   8  17        8.05      -42.04     69.76 o 
  -8   8  17       45.25       77.92     88.98 o 
  -6   8  17       88.76       49.82     88.18 o 
 -17   9  17      105.21      153.60     55.49 o 
 -15   9  17       69.01       82.56     49.52 o 
 -13   9  17        1.81      -39.25     61.59 o 
 -11   9  17      128.44       65.06     69.16 o 
  -9   9  17      214.87      206.79     80.36 o 
 -22   0  18      376.69      386.83    138.09 o 
 -20   0  18     1532.19     1482.09    137.54 o 
 -18   0  18     1152.20     1050.06    112.36 o 
 -16   0  18      172.16      293.04     88.57 o 
 -14   0  18       93.71       20.01     72.59 o 
 -12   0  18      714.19      852.13    110.31 o 
 -10   0  18      238.85      367.53     84.91 o 
  -8   0  18      536.88      530.07    115.33 o 
  -6   0  18      550.87      541.02    124.09 o 
  -4   0  18      146.17      243.10    143.21 o 
 -23   1  18      170.77      156.66     51.05 o 
 -21   1  18      207.01      223.79     57.15 o 
 -19   1  18      495.68      459.73     61.40 o 
 -17   1  18       74.00       44.86     42.89 o 
 -15   1  18        3.85       -6.80     55.03 o 
 -13   1  18      201.33      123.92     54.80 o 
 -11   1  18      403.57      307.86     56.74 o 
  -9   1  18        6.27       40.62     50.20 o 
  -7   1  18       56.20       42.16     58.26 o 
  -5   1  18       28.78       27.60     69.41 o 
 -22   2  18      251.29      261.68     54.18 o 
 -20   2  18       21.25       46.42     44.91 o 
 -18   2  18      120.80      132.21     46.79 o 
 -16   2  18      102.03      136.95     66.31 o 
 -14   2  18        0.44      -30.62     46.53 o 
 -12   2  18      264.20      168.54     53.28 o 
 -10   2  18       30.28       64.12     49.67 o 
  -8   2  18      649.93      572.84    107.04 o 
  -6   2  18      127.32       37.11     70.55 o 
 -23   3  18       37.53       79.42     47.52 o 
 -21   3  18      232.89      229.15     86.27 o 
 -19   3  18      282.63      330.63     57.95 o 
 -17   3  18      315.62      289.40     65.60 o 
 -15   3  18       14.13       -7.07     47.05 o 
 -13   3  18       11.64       59.37     44.28 o 
 -11   3  18      181.38      205.81     56.44 o 
  -9   3  18      675.64      703.63     90.91 o 
  -7   3  18      881.54     1006.77    122.45 o 
  -5   3  18       60.98      137.21     77.02 o 
 -22   4  18      552.59      508.37     99.72 o 
 -20   4  18      653.74      856.36     81.80 o 
 -18   4  18      304.27      314.70     62.38 o 
 -16   4  18        0.57      -12.02     58.28 o 
 -14   4  18       17.18       71.26     63.16 o 
 -12   4  18      202.35      247.66     61.90 o 
 -10   4  18      373.57      471.75     79.84 o 
  -8   4  18      283.28      348.59     86.34 o 
  -6   4  18      532.32      693.00    109.84 o 
 -21   5  18        4.31       24.59     44.21 o 
 -19   5  18      156.78       12.84     47.73 o 
 -17   5  18        6.22      -40.79     45.72 o 
 -15   5  18       11.78       54.49     56.90 o 
 -13   5  18       25.51       -4.55     62.54 o 
 -11   5  18      119.45      101.61    103.80 o 
  -9   5  18       22.63       48.60     59.95 o 
  -7   5  18       13.13       69.42     68.56 o 
 -20   6  18       17.52       -8.38     48.13 o 
 -18   6  18      251.32      118.41     62.97 o 
 -16   6  18      477.16      302.80     97.42 o 
 -14   6  18       85.09       13.09     76.40 o 
 -12   6  18      112.61      251.53    103.26 o 
 -10   6  18       65.85       83.21    114.20 o 
  -8   6  18      359.10      151.29    100.23 o 
 -17   7  18      179.71      189.69     69.82 o 
 -15   7  18      158.88      154.08     94.01 o 
 -13   7  18      120.10       28.87     80.81 o 
 -11   7  18      363.58      413.72    113.63 o 
 -19   1  19       80.13      109.62     48.82 o 
 -17   1  19        2.54       24.85     62.11 o 
 -15   1  19       48.31       51.22     69.79 o 
 -13   1  19       23.86       75.38     86.03 o 
 -11   1  19      766.17     1063.53    106.57 o 
  -9   1  19      468.18      514.14     88.75 o 
 -20   2  19        1.00       17.95     45.78 o 
 -18   2  19      158.38      113.27     68.50 o 
 -16   2  19      371.74      274.70     81.84 o 
 -14   2  19       62.19       35.82     75.66 o 
 -12   2  19      649.58      504.00     92.15 o 
 -10   2  19      859.42     1010.89    117.07 o 
 -19   3  19       93.47       66.34     48.93 o 
 -17   3  19       14.88       77.25     87.22 o 
 -15   3  19        3.73      -51.22     58.79 o 
 -13   3  19      242.06      271.28     66.68 o 
 -11   3  19      309.69      284.44    105.39 o 
 -18   4  19       12.54       68.95     65.16 o 
 -16   4  19      113.98       67.99     97.21 o 
 -14   4  19       72.89      136.35     72.27 o 
 -12   4  19       81.01       92.59     91.99 o 
 -15   5  19       77.41      112.76    168.43 o 
                                                 
